# Supplementary material for: Longitudinal changes in tear cytokines and antimicrobial proteins in trachomatous disease
Source: PLoS Negl Trop Dis. 2023 Oct 20;17(10):e0011689. doi: 10.1371/journal.pntd.0011689 (PMC10619880; doi:10.1371/journal.pntd.0011689)
Supplement: S1 Dataset — Integrated pixel densities normalised to negative control spots for the proteome profiler array screen; target analyte and total protein concentrations for each sample in the Tanzanian cohort study; and target analyte and total protein concentrations for each sample in the Gambian cohort study. (XLSX) [file pntd.0011689.s002.xlsx]

## Sheet: Proteome Profiler Array
Proteome Profiler Array: Integrated pixel densities normalised to negative control spots
	Gambia Cohort Study				Tanzania Cohort Study
	Healthy	Infection	Scarring	Scarring and Infection	Healthy	Healthy Previous active disease	Scarring	Scarring Previous active disease
C5a	0.749619	1.01991	1.23582	1.00279	1.27232	1.07803	1.4481	1.00677
CCL1	1.29773	1.26462	1.32112	1.23416	1.06587	1.05682	1.32189	1.20453
CCL2	1.19122	1.15339	1.11609	1.00985	1.16683	1.06939	1.40216	0.895317
CCL5	1.11137	1.02576	1.05752	0.959904	1.2685	0.979052	1.64877	0.858746
CD40L	1.01688	1.01354	1.0878	1.0067	1.26229	1.38099	1.62939	1.131
CXCL1	0.661395	1.33799	3.31303	1.87298	1.45155	1.28489	1.59507	1.13526
CXCL11	1.52687	1.31506	1.37885	1.35246	1.13675	1.26761	1.35428	0.783669
CXCL12	2.32168	1.58131	1.80806	1.22312	1.35155	1.49123	1.6341	0.953754
G-CSF	1.102	1.09061	1.09606	0.980043	1.24773	1.39984	1.31691	1.15577
GM-CSF	1.20638	1.03145	1.11012	0.984317	1.29666	1.34485	1.48492	0.906927
ICAM-1	1.12993	1.0262	1.25128	1.028	1.15179	1.40613	1.48492	0.782895
IFN-ɣ	1.02255	1.02357	1.43005	1.17574	1.06611	1.35638	1.41323	0.88719
IL-10	0.990507	1.02186	1.11698	1.44562	1.06659	1.11626	1.19458	0.893382
IL-12 p70	1.0549	1.02217	1.08039	1.28947	1.09976	1.11495	1.18406	0.863777
IL-13	1.69961	1.42764	1.75888	1.34279	1.22721	0.987169	1.23914	0.745356
IL-16	1.34577	1.18369	1.54737	1.04154	1.23675	1.35873	1.34985	1.01974
IL-17A	1.15966	1.07102	1.16361	0.954942	1.16468	1.27363	1.35649	0.966525
IL-17E	1.15739	1.03081	1.20634	0.977471	1.38473	1.01126	1.12926	0.871324
IL-18	1.12479	1.01043	1.67485	0.955993	1.26563	1.52003	1.38278	0.972717
IL-1⍺	0.833797	1.0545	1.12244	1.64026	1.3358	1.41529	1.31359	0.96072
IL-1β	0.882886	1.06505	1.17157	1.35217	1.06062	1.20136	1.48298	0.911765
IL-1RA	4.84208	4.10327	4.57736	4.97791	2.22267	1.53941	2.40354	1.14183
IL-2	1.37883	1.17831	1.26572	1.07675	1.158	1.11024	1.38389	0.755611
IL-21	1.00773	0.988574	1.26898	0.986019	1.13866	1.02566	1.30473	1.00735
IL-27	1.06638	1.01672	1.09491	1.26375	1.21289	1.12647	1.36784	0.844427
IL-32⍺	1.12963	1.00625	1.07636	1.19045	1.15728	1.232	1.39607	0.920666
IL-4	1.13242	1.06517	1.11308	0.975841	1.27709	1.36633	1.36978	1.01935
IL-5	1.10004	1.01477	1.1149	0.970988	1.4253	0.981147	1.26073	0.886223
IL-6	0.92839	1.00561	1.39376	0.990945	1.19212	1.21891	1.66205	0.90654
IL-8	1.04725	1.03213	4.69027	1.16429	1.33437	1.04844	1.54498	1.0505
IP-10	0.733272	1.16712	1.38694	1.54424	1.99928	2.69259	3.69471	1.46459
MIF	1.61175	1.33516	2.05192	1.32167	2.47088	2.27625	2.2062	1.88255
MIP-1	1.11167	1.09797	1.06387	0.968126	1.21695	1.05813	1.26958	0.942724
SERPINE1	1.30015	1.15144	1.33933	0.996233	1.29427	1.221	1.12787	0.929567
TNF-⍺	1.13668	1.09471	1.1703	0.968778	1.47494	1.32469	1.16108	0.955882
TREM-1	1.13472	1.02691	1.26699	0.923213	1.17494	0.939513	1.21782	0.8125

## Sheet: Tanzania Cohort
	Participant	Timepoint	Sex	Age	Target Protein	Concentration (ng/ml)	Total Protein (mg/ml)	Normalised Concentration (ng/mg total protein)	Category
3125	1	TP2	2	14	IFN-γ	6.40209e-06	2.16419	2.95819e-06	Infection
3126	1	TP2	2	14	PDGF-AB/BB	0	2.16419	0	Infection
3121	1	TP2	2	14	IL-10	4.11504e-05	2.16419	1.90142e-05	Infection
3124	1	TP2	2	14	IL-1α	7.92072e-06	2.16419	3.6599e-06	Infection
3129	1	TP2	2	14	IL-12 p40	0.000234671	2.16419	0.000108434	Infection
3130	1	TP2	2	14	IL-1β	0.0001599	2.16419	7.38845e-05	Infection
3119	1	TP2	2	14	IL-8	0.000353146	2.16419	0.000163177	Infection
3135	1	TP2	2	14	CXCL1	0.00101112	2.16419	0.000467207	Infection
3127	1	TP2	2	14	IL-1RA	0.0381872	2.16419	0.017645	Infection
3122	1	TP2	2	14	IP-10	0.00336804	2.16419	0.00155626	Infection
3123	1	TP2	2	14	Lactoferrin	123437	2.16419	57036.2	Infection
3137	1	TP2	2	14	Lysozyme	246172	2.16419	113748	Infection
1356	2	TP1	2	15	IFN-γ	0	9.39569	0	Healthy
1357	2	TP1	2	15	PDGF-AB/BB	0	9.39569	0	Healthy
1351	2	TP1	2	15	IL-10	3.63974e-05	9.39569	3.87384e-06	Healthy
1345	2	TP1	2	15	IL-1α	2.01028e-05	9.39569	2.13958e-06	Healthy
1346	2	TP1	2	15	IL-12 p40	6.13662e-05	9.39569	6.53132e-06	Healthy
1350	2	TP1	2	15	IL-1β	6.89149e-05	9.39569	7.33474e-06	Healthy
1355	2	TP1	2	15	IL-8	0.000705385	9.39569	7.50754e-05	Healthy
1349	2	TP1	2	15	CXCL1	0.0017234	9.39569	0.000183425	Healthy
1354	2	TP1	2	15	IL-1RA	0.0101418	9.39569	0.00107941	Healthy
1360	2	TP1	2	15	IP-10	0.0195849	9.39569	0.00208445	Healthy
1348	2	TP1	2	15	Lactoferrin	693762	9.39569	73838.3	Healthy
1347	2	TP1	2	15	Lysozyme	739442	9.39569	78700.1	Healthy
1564	3	TP1	1	17	IFN-γ	0	5.35896	0	Scarring
1561	3	TP1	1	17	PDGF-AB/BB	0	5.35896	0	Scarring
1567	3	TP1	1	17	IL-10	1.51971e-05	5.35896	2.83583e-06	Scarring
1579	3	TP1	1	17	IL-1α	0.000190271	5.35896	3.55053e-05	Scarring
1573	3	TP1	1	17	IL-12 p40	1.30941e-05	5.35896	2.44341e-06	Scarring
1574	3	TP1	1	17	IL-1β	7.24609e-06	5.35896	1.35215e-06	Scarring
1570	3	TP1	1	17	IL-8	0.00218052	5.35896	0.000406893	Scarring
1568	3	TP1	1	17	CXCL1	0.000903304	5.35896	0.00016856	Scarring
1569	3	TP1	1	17	IL-1RA	0.0115842	5.35896	0.00216165	Scarring
1562	3	TP1	1	17	IP-10	0.0290316	5.35896	0.00541739	Scarring
1566	3	TP1	1	17	Lactoferrin	1.6268e+06	5.35896	303567	Scarring
1565	3	TP1	1	17	Lysozyme	978101	5.35896	182517	Scarring
1764	4	TP1	1	12	IFN-γ	0	6.63959	0	Healthy
1758	4	TP1	1	12	PDGF-AB/BB	0	6.63959	0	Healthy
1759	4	TP1	1	12	IL-10	1.72749e-05	6.63959	2.6018e-06	Healthy
1756	4	TP1	1	12	IL-1α	3.03122e-05	6.63959	4.56538e-06	Healthy
1760	4	TP1	1	12	IL-12 p40	3.03028e-05	6.63959	4.56395e-06	Healthy
1753	4	TP1	1	12	IL-1β	6.11719e-05	6.63959	9.21321e-06	Healthy
1757	4	TP1	1	12	IL-8	0.000212097	6.63959	3.19443e-05	Healthy
1773	4	TP1	1	12	CXCL1	0.00105058	6.63959	0.00015823	Healthy
1761	4	TP1	1	12	IL-1RA	0.00124577	6.63959	0.000187627	Healthy
1766	4	TP1	1	12	IP-10	0.0136302	6.63959	0.00205287	Healthy
1755	4	TP1	1	12	Lactoferrin	456729	6.63959	68788.8	Healthy
1754	4	TP1	1	12	Lysozyme	662544	6.63959	99786.9	Healthy
1015	5	TP1	2	16	IFN-γ	0	5.46248	0	Healthy
1014	5	TP1	2	16	PDGF-AB/BB	0	5.46248	0	Healthy
1026	5	TP1	2	16	IL-10	1.6069e-05	5.46248	2.94171e-06	Healthy
1010	5	TP1	2	16	IL-1α	0.000143741	5.46248	2.63143e-05	Healthy
1013	5	TP1	2	16	IL-12 p40	4.69278e-05	5.46248	8.59093e-06	Healthy
1027	5	TP1	2	16	IL-1β	6.8776e-05	5.46248	1.25906e-05	Healthy
1028	5	TP1	2	16	IL-8	8.85567e-05	5.46248	1.62118e-05	Healthy
1020	5	TP1	2	16	CXCL1	0.000509727	5.46248	9.33142e-05	Healthy
1009	5	TP1	2	16	IL-1RA	0.00199146	5.46248	0.000364571	Healthy
1021	5	TP1	2	16	IP-10	0.00702567	5.46248	0.00128617	Healthy
1011	5	TP1	2	16	Lactoferrin	694446	5.46248	127130	Healthy
1019	5	TP1	2	16	Lysozyme	851097	5.46248	155808	Healthy
1204	6	TP1	2	12	IFN-γ	0	6.49453	0	Infection & F1 or P1-2
1207	6	TP1	2	12	PDGF-AB/BB	0	6.49453	0	Infection & F1 or P1-2
1201	6	TP1	2	12	IL-10	2.96254e-05	6.49453	4.56159e-06	Infection & F1 or P1-2
1208	6	TP1	2	12	IL-1α	7.86639e-05	6.49453	1.21123e-05	Infection & F1 or P1-2
1205	6	TP1	2	12	IL-12 p40	4.54317e-05	6.49453	6.99538e-06	Infection & F1 or P1-2
1220	6	TP1	2	12	IL-1β	7.31661e-05	6.49453	1.12658e-05	Infection & F1 or P1-2
1202	6	TP1	2	12	IL-8	0.001658	6.49453	0.000255292	Infection & F1 or P1-2
1213	6	TP1	2	12	CXCL1	0.000681337	6.49453	0.000104909	Infection & F1 or P1-2
1206	6	TP1	2	12	IL-1RA	0.00494818	6.49453	0.000761899	Infection & F1 or P1-2
1203	6	TP1	2	12	IP-10	0.0120718	6.49453	0.00185876	Infection & F1 or P1-2
1210	6	TP1	2	12	Lactoferrin	2.69496e+06	6.49453	414958	Infection & F1 or P1-2
1211	6	TP1	2	12	Lysozyme	1.8158e+06	6.49453	279590	Infection & F1 or P1-2
442	6	TP2	2	13	IFN-γ	0	5.56473	0	Infection & F1 or P1-2
450	6	TP2	2	13	PDGF-AB/BB	0	5.56473	0	Infection & F1 or P1-2
435	6	TP2	2	13	IL-10	2.33153e-05	5.56473	4.18984e-06	Infection & F1 or P1-2
440	6	TP2	2	13	IL-1α	0.000252962	5.56473	4.54581e-05	Infection & F1 or P1-2
436	6	TP2	2	13	IL-12 p40	7.42605e-05	5.56473	1.33449e-05	Infection & F1 or P1-2
438	6	TP2	2	13	IL-1β	0.000105281	5.56473	1.89194e-05	Infection & F1 or P1-2
433	6	TP2	2	13	IL-8	0.00401685	5.56473	0.000721841	Infection & F1 or P1-2
443	6	TP2	2	13	CXCL1	0.00108309	5.56473	0.000194635	Infection & F1 or P1-2
439	6	TP2	2	13	IL-1RA	0.00706753	5.56473	0.00127006	Infection & F1 or P1-2
445	6	TP2	2	13	IP-10	0.0152627	5.56473	0.00274275	Infection & F1 or P1-2
434	6	TP2	2	13	Lactoferrin	891320	5.56473	160173	Infection & F1 or P1-2
441	6	TP2	2	13	Lysozyme	1.45385e+06	5.56473	261261	Infection & F1 or P1-2
3272	7	TP1	1	12	IFN-γ	7.63357e-05	5.40095	1.41338e-05	Scarring
3263	7	TP1	1	12	PDGF-AB/BB	0	5.40095	0	Scarring
3273	7	TP1	1	12	IL-10	0.000250789	5.40095	4.64343e-05	Scarring
3264	7	TP1	1	12	IL-1α	0.000325786	5.40095	6.03203e-05	Scarring
3277	7	TP1	1	12	IL-12 p40	0.000404651	5.40095	7.49222e-05	Scarring
3268	7	TP1	1	12	IL-1β	0.000487707	5.40095	9.03004e-05	Scarring
3265	7	TP1	1	12	IL-8	0.00106184	5.40095	0.000196602	Scarring
3280	7	TP1	1	12	CXCL1	0.00140649	5.40095	0.000260415	Scarring
3276	7	TP1	1	12	IL-1RA	0.00697201	5.40095	0.00129089	Scarring
3266	7	TP1	1	12	IP-10	0.00310789	5.40095	0.000575434	Scarring
3279	7	TP1	1	12	Lactoferrin	7.37092e+06	5.40095	1.36475e+06	Scarring
3267	7	TP1	1	12	Lysozyme	2.01646e+06	5.40095	373353	Scarring
949	8	TP1	2	13	IFN-γ	0	5.91883	0	F1 or P1-2 & Scarring
939	8	TP1	2	13	PDGF-AB/BB	0	5.91883	0	F1 or P1-2 & Scarring
942	8	TP1	2	13	IL-10	1.08127e-06	5.91883	1.82683e-07	F1 or P1-2 & Scarring
938	8	TP1	2	13	IL-1α	1.80742e-05	5.91883	3.05367e-06	F1 or P1-2 & Scarring
944	8	TP1	2	13	IL-12 p40	1.17868e-05	5.91883	1.9914e-06	F1 or P1-2 & Scarring
943	8	TP1	2	13	IL-1β	0	5.91883	0	F1 or P1-2 & Scarring
958	8	TP1	2	13	IL-8	0.000382931	5.91883	6.46972e-05	F1 or P1-2 & Scarring
948	8	TP1	2	13	CXCL1	0.00154409	5.91883	0.000260878	F1 or P1-2 & Scarring
940	8	TP1	2	13	IL-1RA	0.00652049	5.91883	0.00110165	F1 or P1-2 & Scarring
941	8	TP1	2	13	IP-10	0.0129591	5.91883	0.00218947	F1 or P1-2 & Scarring
937	8	TP1	2	13	Lactoferrin	1.63797e+06	5.91883	276740	F1 or P1-2 & Scarring
956	8	TP1	2	13	Lysozyme	6.37378e+06	5.91883	1.07687e+06	F1 or P1-2 & Scarring
1521	9	TP1	1	12	IFN-γ	0	4.71816	0	Healthy
1522	9	TP1	1	12	PDGF-AB/BB	0	4.71816	0	Healthy
1514	9	TP1	1	12	IL-10	1.36078e-06	4.71816	2.88414e-07	Healthy
1513	9	TP1	1	12	IL-1α	4.21826e-06	4.71816	8.94046e-07	Healthy
1517	9	TP1	1	12	IL-12 p40	0	4.71816	0	Healthy
1518	9	TP1	1	12	IL-1β	0	4.71816	0	Healthy
1516	9	TP1	1	12	IL-8	2.17301e-05	4.71816	4.60563e-06	Healthy
1526	9	TP1	1	12	CXCL1	0.000252981	4.71816	5.36185e-05	Healthy
1523	9	TP1	1	12	IL-1RA	0.00080251	4.71816	0.00017009	Healthy
1524	9	TP1	1	12	IP-10	0.00273481	4.71816	0.000579634	Healthy
1515	9	TP1	1	12	Lactoferrin	935121	4.71816	198196	Healthy
1525	9	TP1	1	12	Lysozyme	1.37581e+06	4.71816	291598	Healthy
2856	10	TP1	2	14	IFN-γ	0	8.2213	0	Scarring
2855	10	TP1	2	14	PDGF-AB/BB	0	8.2213	0	Scarring
2857	10	TP1	2	14	IL-10	2.00028e-06	8.2213	2.43305e-07	Scarring
2860	10	TP1	2	14	IL-1α	0	8.2213	0	Scarring
2873	10	TP1	2	14	IL-12 p40	4.09482e-06	8.2213	4.98074e-07	Scarring
2877	10	TP1	2	14	IL-1β	0	8.2213	0	Scarring
2863	10	TP1	2	14	IL-8	0.000153895	8.2213	1.8719e-05	Scarring
2864	10	TP1	2	14	CXCL1	0.00130931	8.2213	0.000159258	Scarring
2859	10	TP1	2	14	IL-1RA	0.0029025	8.2213	0.000353046	Scarring
2858	10	TP1	2	14	IP-10	0.0283918	8.2213	0.00345344	Scarring
2861	10	TP1	2	14	Lactoferrin	146792	8.2213	17855	Scarring
2867	10	TP1	2	14	Lysozyme	1.53025e+06	8.2213	186133	Scarring
2428	11	TP1	2	12	IFN-γ	NA	7.96469	NA	Scarring
2426	11	TP1	2	12	PDGF-AB/BB	NA	7.96469	NA	Scarring
2436	11	TP1	2	12	IL-10	NA	7.96469	NA	Scarring
2430	11	TP1	2	12	IL-1α	NA	7.96469	NA	Scarring
2424	11	TP1	2	12	IL-12 p40	NA	7.96469	NA	Scarring
2432	11	TP1	2	12	IL-1β	NA	7.96469	NA	Scarring
2423	11	TP1	2	12	IL-8	NA	7.96469	NA	Scarring
2442	11	TP1	2	12	CXCL1	0.00109818	7.96469	0.000137881	Scarring
2427	11	TP1	2	12	IL-1RA	NA	7.96469	NA	Scarring
2429	11	TP1	2	12	IP-10	0.0118743	7.96469	0.00149087	Scarring
2438	11	TP1	2	12	Lactoferrin	1.69259e+06	7.96469	212512	Scarring
2434	11	TP1	2	12	Lysozyme	632346	7.96469	79393.7	Scarring
3579	12	TP1	2	12	IFN-γ	0	6.8655	0	Healthy
3575	12	TP1	2	12	PDGF-AB/BB	0	6.8655	0	Healthy
3580	12	TP1	2	12	IL-10	7.99401e-06	6.8655	1.16437e-06	Healthy
3596	12	TP1	2	12	IL-1α	0.000106001	6.8655	1.54397e-05	Healthy
3583	12	TP1	2	12	IL-12 p40	7.53612e-05	6.8655	1.09768e-05	Healthy
3577	12	TP1	2	12	IL-1β	0.000148681	6.8655	2.16563e-05	Healthy
3582	12	TP1	2	12	IL-8	0.000278287	6.8655	4.05342e-05	Healthy
3578	12	TP1	2	12	CXCL1	0.00083244	6.8655	0.00012125	Healthy
3576	12	TP1	2	12	IL-1RA	0.00868677	6.8655	0.00126528	Healthy
3587	12	TP1	2	12	IP-10	0.00758475	6.8655	0.00110476	Healthy
3590	12	TP1	2	12	Lactoferrin	7.48879e+06	6.8655	1.09079e+06	Healthy
3581	12	TP1	2	12	Lysozyme	345564	6.8655	50333.5	Healthy
74	12	TP2	2	13	IFN-γ	0	6.01655	0	Healthy
84	12	TP2	2	13	PDGF-AB/BB	0	6.01655	0	Healthy
73	12	TP2	2	13	IL-10	2.27037e-05	6.01655	3.77355e-06	Healthy
76	12	TP2	2	13	IL-1α	1.80229e-06	6.01655	2.99555e-07	Healthy
79	12	TP2	2	13	IL-12 p40	4.76894e-05	6.01655	7.92636e-06	Healthy
75	12	TP2	2	13	IL-1β	0.000315665	6.01655	5.24661e-05	Healthy
78	12	TP2	2	13	IL-8	8.47222e-05	6.01655	1.40815e-05	Healthy
82	12	TP2	2	13	CXCL1	0.000302123	6.01655	5.02154e-05	Healthy
80	12	TP2	2	13	IL-1RA	0.00447522	6.01655	0.000743819	Healthy
85	12	TP2	2	13	IP-10	0.0234046	6.01655	0.00389004	Healthy
87	12	TP2	2	13	Lactoferrin	1.01864e+07	6.01655	1.69306e+06	Healthy
77	12	TP2	2	13	Lysozyme	4.24999e+06	6.01655	706383	Healthy
2165	13	TP1	1	14	IFN-γ	0	7.36983	0	Healthy
2163	13	TP1	1	14	PDGF-AB/BB	0	7.36983	0	Healthy
2166	13	TP1	1	14	IL-10	6.78963e-06	7.36983	9.21274e-07	Healthy
2178	13	TP1	1	14	IL-1α	3.67218e-06	7.36983	4.98272e-07	Healthy
2162	13	TP1	1	14	IL-12 p40	4.57559e-05	7.36983	6.20855e-06	Healthy
2175	13	TP1	1	14	IL-1β	4.36721e-05	7.36983	5.92579e-06	Healthy
2161	13	TP1	1	14	IL-8	0.000335915	7.36983	4.55798e-05	Healthy
2169	13	TP1	1	14	CXCL1	0.00199154	7.36983	0.000270229	Healthy
2171	13	TP1	1	14	IL-1RA	0.011964	7.36983	0.00162338	Healthy
2168	13	TP1	1	14	IP-10	0.0208019	7.36983	0.00282257	Healthy
2164	13	TP1	1	14	Lactoferrin	64496.2	7.36983	8751.38	Healthy
2170	13	TP1	1	14	Lysozyme	2.35251e+06	7.36983	319209	Healthy
2958	14	TP2	2	12	IFN-γ	0	8.03072	0	Infection & F1 or P1-2
2954	14	TP2	2	12	PDGF-AB/BB	0	8.03072	0	Infection & F1 or P1-2
2966	14	TP2	2	12	IL-10	4.47141e-05	8.03072	5.56788e-06	Infection & F1 or P1-2
2951	14	TP2	2	12	IL-1α	3.85186e-05	8.03072	4.79641e-06	Infection & F1 or P1-2
2955	14	TP2	2	12	IL-12 p40	0.000105553	8.03072	1.31436e-05	Infection & F1 or P1-2
2960	14	TP2	2	12	IL-1β	0.000105554	8.03072	1.31438e-05	Infection & F1 or P1-2
2952	14	TP2	2	12	IL-8	0.000854872	8.03072	0.00010645	Infection & F1 or P1-2
2956	14	TP2	2	12	CXCL1	0.00127048	8.03072	0.000158202	Infection & F1 or P1-2
2953	14	TP2	2	12	IL-1RA	0.0114974	8.03072	0.00143168	Infection & F1 or P1-2
2957	14	TP2	2	12	IP-10	0.0239153	8.03072	0.00297798	Infection & F1 or P1-2
2964	14	TP2	2	12	Lactoferrin	508635	8.03072	63336.2	Infection & F1 or P1-2
2969	14	TP2	2	12	Lysozyme	802378	8.03072	99913.6	Infection & F1 or P1-2
1815	15	TP1	1	14	IFN-γ	0	5.72754	0	Scarring
1817	15	TP1	1	14	PDGF-AB/BB	0	5.72754	0	Scarring
1816	15	TP1	1	14	IL-10	1.65813e-05	5.72754	2.89502e-06	Scarring
1802	15	TP1	1	14	IL-1α	6.15987e-06	5.72754	1.07548e-06	Scarring
1806	15	TP1	1	14	IL-12 p40	5.7991e-05	5.72754	1.01249e-05	Scarring
1801	15	TP1	1	14	IL-1β	4.20256e-05	5.72754	7.33746e-06	Scarring
1813	15	TP1	1	14	IL-8	0.000195218	5.72754	3.4084e-05	Scarring
1810	15	TP1	1	14	CXCL1	0.00090975	5.72754	0.000158838	Scarring
1805	15	TP1	1	14	IL-1RA	0.00639103	5.72754	0.00111584	Scarring
1814	15	TP1	1	14	IP-10	0.0184394	5.72754	0.00321943	Scarring
1807	15	TP1	1	14	Lactoferrin	NA	5.72754	NA	Scarring
1803	15	TP1	1	14	Lysozyme	4.07227e+06	5.72754	710998	Scarring
390	16	TP1	2	12	IFN-γ	0	4.87607	0	Scarring
388	16	TP1	2	12	PDGF-AB/BB	0	4.87607	0	Scarring
386	16	TP1	2	12	IL-10	0	4.87607	0	Scarring
396	16	TP1	2	12	IL-1α	0.00100088	4.87607	0.000205264	Scarring
385	16	TP1	2	12	IL-12 p40	7.71515e-06	4.87607	1.58225e-06	Scarring
399	16	TP1	2	12	IL-1β	2.06642e-05	4.87607	4.23788e-06	Scarring
401	16	TP1	2	12	IL-8	0.00132603	4.87607	0.000271946	Scarring
387	16	TP1	2	12	CXCL1	0.00302023	4.87607	0.000619399	Scarring
397	16	TP1	2	12	IL-1RA	0.0119465	4.87607	0.00245003	Scarring
395	16	TP1	2	12	IP-10	0.00443724	4.87607	0.000910004	Scarring
394	16	TP1	2	12	Lactoferrin	6.1992e+06	4.87607	1.27135e+06	Scarring
389	16	TP1	2	12	Lysozyme	2.53984e+06	4.87607	520880	Scarring
2405	17	TP1	1	13	IFN-γ	0	9.31772	0	Healthy
2416	17	TP1	1	13	PDGF-AB/BB	0	9.31772	0	Healthy
2412	17	TP1	1	13	IL-10	4.37201e-05	9.31772	4.69215e-06	Healthy
2404	17	TP1	1	13	IL-1α	3.52609e-05	9.31772	3.78428e-06	Healthy
2403	17	TP1	1	13	IL-12 p40	0.000307758	9.31772	3.30293e-05	Healthy
2407	17	TP1	1	13	IL-1β	0.000148939	9.31772	1.59845e-05	Healthy
2399	17	TP1	1	13	IL-8	0.00110755	9.31772	0.000118865	Healthy
2418	17	TP1	1	13	CXCL1	0.00378576	9.31772	0.000406297	Healthy
2401	17	TP1	1	13	IL-1RA	0.0286257	9.31772	0.00307218	Healthy
2400	17	TP1	1	13	IP-10	0.0228046	9.31772	0.00244745	Healthy
2411	17	TP1	1	13	Lactoferrin	9.37215e+06	9.31772	1.00584e+06	Healthy
2406	17	TP1	1	13	Lysozyme	1.33089e+06	9.31772	142835	Healthy
3384	17	TP2	2	15	IFN-γ	0	10.2555	0	Healthy
3399	17	TP2	2	15	PDGF-AB/BB	0	10.2555	0	Healthy
3387	17	TP2	2	15	IL-10	2.06825e-05	10.2555	2.01672e-06	Healthy
3390	17	TP2	2	15	IL-1α	3.25281e-05	10.2555	3.17177e-06	Healthy
3401	17	TP2	2	15	IL-12 p40	5.7986e-05	10.2555	5.65414e-06	Healthy
3394	17	TP2	2	15	IL-1β	2.96674e-05	10.2555	2.89282e-06	Healthy
3385	17	TP2	2	15	IL-8	0.000118403	10.2555	1.15454e-05	Healthy
3388	17	TP2	2	15	CXCL1	0.000445047	10.2555	4.33959e-05	Healthy
3395	17	TP2	2	15	IL-1RA	0.00770636	10.2555	0.000751436	Healthy
3393	17	TP2	2	15	IP-10	0.0315427	10.2555	0.00307569	Healthy
3389	17	TP2	2	15	Lactoferrin	9.85838e+06	10.2555	961277	Healthy
3383	17	TP2	2	15	Lysozyme	887192	10.2555	86508.9	Healthy
637	18	TP1	1	13	IFN-γ	0	5.64796	0	Scarring
640	18	TP1	1	13	PDGF-AB/BB	0	5.64796	0	Scarring
625	18	TP1	1	13	IL-10	2.33299e-05	5.64796	4.13067e-06	Scarring
628	18	TP1	1	13	IL-1α	2.39846e-05	5.64796	4.24659e-06	Scarring
629	18	TP1	1	13	IL-12 p40	8.89129e-05	5.64796	1.57425e-05	Scarring
627	18	TP1	1	13	IL-1β	9.93629e-05	5.64796	1.75927e-05	Scarring
641	18	TP1	1	13	IL-8	0.000396974	5.64796	7.02863e-05	Scarring
636	18	TP1	1	13	CXCL1	0.000987013	5.64796	0.000174756	Scarring
630	18	TP1	1	13	IL-1RA	0.0107443	5.64796	0.00190233	Scarring
626	18	TP1	1	13	IP-10	0.00370994	5.64796	0.000656864	Scarring
635	18	TP1	1	13	Lactoferrin	2.65453e+06	5.64796	469998	Scarring
632	18	TP1	1	13	Lysozyme	1.76574e+06	5.64796	312633	Scarring
3087	18	TP2	1	14	IFN-γ	0	4.19262	0	Scarring
3076	18	TP2	1	14	PDGF-AB/BB	0	4.19262	0	Scarring
3081	18	TP2	1	14	IL-10	2.45974e-05	4.19262	5.86684e-06	Scarring
3074	18	TP2	1	14	IL-1α	1.765e-07	4.19262	4.20977e-08	Scarring
3077	18	TP2	1	14	IL-12 p40	5.94287e-05	4.19262	1.41746e-05	Scarring
3073	18	TP2	1	14	IL-1β	5.53633e-05	4.19262	1.32049e-05	Scarring
3072	18	TP2	1	14	IL-8	0.000214138	4.19262	5.1075e-05	Scarring
3071	18	TP2	1	14	CXCL1	0.000248211	4.19262	5.92019e-05	Scarring
3079	18	TP2	1	14	IL-1RA	0.0052423	4.19262	0.00125036	Scarring
3078	18	TP2	1	14	IP-10	0.00452202	4.19262	0.00107857	Scarring
3075	18	TP2	1	14	Lactoferrin	2.93213e+06	4.19262	699354	Scarring
3084	18	TP2	1	14	Lysozyme	1.71481e+06	4.19262	409006	Scarring
1378	19	TP1	2	13	IFN-γ	0	8.15913	0	Infection
1369	19	TP1	2	13	PDGF-AB/BB	0	8.15913	0	Infection
1373	19	TP1	2	13	IL-10	3.63974e-05	8.15913	4.46094e-06	Infection
1385	19	TP1	2	13	IL-1α	0.000636357	8.15913	7.79932e-05	Infection
1370	19	TP1	2	13	IL-12 p40	0.000179957	8.15913	2.20559e-05	Infection
1387	19	TP1	2	13	IL-1β	0.000220439	8.15913	2.70175e-05	Infection
1372	19	TP1	2	13	IL-8	0.000914273	8.15913	0.000112055	Infection
1374	19	TP1	2	13	CXCL1	0.00194112	8.15913	0.000237907	Infection
1381	19	TP1	2	13	IL-1RA	0.0146482	8.15913	0.00179531	Infection
1375	19	TP1	2	13	IP-10	0.00514678	8.15913	0.000630801	Infection
1371	19	TP1	2	13	Lactoferrin	995111	8.15913	121963	Infection
1380	19	TP1	2	13	Lysozyme	999345	8.15913	122482	Infection
718	20	TP1	1	15	IFN-γ	0	5.39589	0	Healthy
702	20	TP1	1	15	PDGF-AB/BB	0	5.39589	0	Healthy
713	20	TP1	1	15	IL-10	1.0041e-05	5.39589	1.86086e-06	Healthy
706	20	TP1	1	15	IL-1α	1.21219e-05	5.39589	2.24651e-06	Healthy
697	20	TP1	1	15	IL-12 p40	1.96219e-05	5.39589	3.63646e-06	Healthy
708	20	TP1	1	15	IL-1β	2.10572e-06	5.39589	3.90245e-07	Healthy
701	20	TP1	1	15	IL-8	0.000708844	5.39589	0.000131367	Healthy
699	20	TP1	1	15	CXCL1	0.000716082	5.39589	0.000132709	Healthy
705	20	TP1	1	15	IL-1RA	0.00267397	5.39589	0.000495557	Healthy
704	20	TP1	1	15	IP-10	0.0127979	5.39589	0.00237179	Healthy
700	20	TP1	1	15	Lactoferrin	877655	5.39589	162652	Healthy
698	20	TP1	1	15	Lysozyme	1.17718e+06	5.39589	218163	Healthy
2	21	TP1	1	12	IFN-γ	1.37597e-06	5.1248	2.68492e-07	Healthy
9	21	TP1	1	12	PDGF-AB/BB	0	5.1248	0	Healthy
1	21	TP1	1	12	IL-10	6.43918e-05	5.1248	1.25647e-05	Healthy
13	21	TP1	1	12	IL-1α	1.74024e-05	5.1248	3.39573e-06	Healthy
5	21	TP1	1	12	IL-12 p40	0.00023986	5.1248	4.68039e-05	Healthy
12	21	TP1	1	12	IL-1β	0.00021736	5.1248	4.24133e-05	Healthy
4	21	TP1	1	12	IL-8	0.000379055	5.1248	7.39648e-05	Healthy
15	21	TP1	1	12	CXCL1	0.00147916	5.1248	0.000288628	Healthy
6	21	TP1	1	12	IL-1RA	0.018645	5.1248	0.0036382	Healthy
7	21	TP1	1	12	IP-10	0.0325888	5.1248	0.00635904	Healthy
22	21	TP1	1	12	Lactoferrin	1.6268e+06	5.1248	317437	Healthy
20	21	TP1	1	12	Lysozyme	507234	5.1248	98976.4	Healthy
3420	21	TP2	1	13	IFN-γ	0	5.1034	0	Healthy
3408	21	TP2	1	13	PDGF-AB/BB	0	5.1034	0	Healthy
3409	21	TP2	1	13	IL-10	1.18746e-05	5.1034	2.32679e-06	Healthy
3419	21	TP2	1	13	IL-1α	6.68425e-05	5.1034	1.30977e-05	Healthy
3411	21	TP2	1	13	IL-12 p40	5.82664e-05	5.1034	1.14172e-05	Healthy
3407	21	TP2	1	13	IL-1β	9.94449e-05	5.1034	1.9486e-05	Healthy
3413	21	TP2	1	13	IL-8	0.000408125	5.1034	7.99713e-05	Healthy
3415	21	TP2	1	13	CXCL1	0.000496281	5.1034	9.72452e-05	Healthy
3418	21	TP2	1	13	IL-1RA	0.00575749	5.1034	0.00112817	Healthy
3416	21	TP2	1	13	IP-10	0.0141059	5.1034	0.00276403	Healthy
3414	21	TP2	1	13	Lactoferrin	2.09038e+06	5.1034	409606	Healthy
3410	21	TP2	1	13	Lysozyme	1.21768e+06	5.1034	238603	Healthy
1705	22	TP1	2	19	IFN-γ	0	9.77961	0	Scarring
1706	22	TP1	2	19	PDGF-AB/BB	0	9.77961	0	Scarring
1707	22	TP1	2	19	IL-10	2.47984e-05	9.77961	2.53572e-06	Scarring
1718	22	TP1	2	19	IL-1α	0	9.77961	0	Scarring
1716	22	TP1	2	19	IL-12 p40	3.69835e-05	9.77961	3.78169e-06	Scarring
1720	22	TP1	2	19	IL-1β	2.33851e-05	9.77961	2.39121e-06	Scarring
1712	22	TP1	2	19	IL-8	0.000112545	9.77961	1.15082e-05	Scarring
1708	22	TP1	2	19	CXCL1	0.000503335	9.77961	5.14678e-05	Scarring
1709	22	TP1	2	19	IL-1RA	0.00869042	9.77961	0.000888626	Scarring
1715	22	TP1	2	19	IP-10	0.0277148	9.77961	0.00283393	Scarring
1714	22	TP1	2	19	Lactoferrin	840836	9.77961	85978.4	Scarring
1713	22	TP1	2	19	Lysozyme	2.72969e+06	9.77961	279120	Scarring
3512	22	TP2	2	19	IFN-γ	0	6.50436	0	Scarring
3514	22	TP2	2	19	PDGF-AB/BB	0	6.50436	0	Scarring
3509	22	TP2	2	19	IL-10	4.63993e-05	6.50436	7.13357e-06	Scarring
3503	22	TP2	2	19	IL-1α	0	6.50436	0	Scarring
3517	22	TP2	2	19	IL-12 p40	7.54014e-05	6.50436	1.15924e-05	Scarring
3507	22	TP2	2	19	IL-1β	4.89159e-05	6.50436	7.52048e-06	Scarring
3516	22	TP2	2	19	IL-8	0.000120181	6.50436	1.8477e-05	Scarring
3515	22	TP2	2	19	CXCL1	0.000583126	6.50436	8.96516e-05	Scarring
3510	22	TP2	2	19	IL-1RA	0.00949466	6.50436	0.00145974	Scarring
3522	22	TP2	2	19	IP-10	0.0257751	6.50436	0.00396275	Scarring
3505	22	TP2	2	19	Lactoferrin	55585.4	6.50436	8545.86	Scarring
3506	22	TP2	2	19	Lysozyme	2.80319e+06	6.50436	430970	Scarring
2549	23	TP1	2	13	IFN-γ	0	5.24698	0	Healthy
2553	23	TP1	2	13	PDGF-AB/BB	0	5.24698	0	Healthy
2550	23	TP1	2	13	IL-10	2.30273e-05	5.24698	4.38867e-06	Healthy
2562	23	TP1	2	13	IL-1α	3.39925e-05	5.24698	6.47849e-06	Healthy
2547	23	TP1	2	13	IL-12 p40	0.000281717	5.24698	5.36912e-05	Healthy
2559	23	TP1	2	13	IL-1β	0.000117594	5.24698	2.24117e-05	Healthy
2546	23	TP1	2	13	IL-8	0.000604941	5.24698	0.000115293	Healthy
2548	23	TP1	2	13	CXCL1	0.00123286	5.24698	0.000234965	Healthy
2544	23	TP1	2	13	IL-1RA	0.0330606	5.24698	0.00630088	Healthy
2543	23	TP1	2	13	IP-10	0.00468298	5.24698	0.00089251	Healthy
2560	23	TP1	2	13	Lactoferrin	3.09359e+06	5.24698	589594	Healthy
2554	23	TP1	2	13	Lysozyme	1.75953e+06	5.24698	335342	Healthy
222	24	TP2	2	18	IFN-γ	8.37e-07	3.52771	2.37265e-07	Scarring
231	24	TP2	2	18	PDGF-AB/BB	0	3.52771	0	Scarring
217	24	TP2	2	18	IL-10	2.99113e-05	3.52771	8.47897e-06	Scarring
226	24	TP2	2	18	IL-1α	1.61775e-05	3.52771	4.58584e-06	Scarring
219	24	TP2	2	18	IL-12 p40	0.000254936	3.52771	7.22667e-05	Scarring
220	24	TP2	2	18	IL-1β	7.88271e-05	3.52771	2.23451e-05	Scarring
236	24	TP2	2	18	IL-8	0.000335861	3.52771	9.52065e-05	Scarring
224	24	TP2	2	18	CXCL1	0.00234471	3.52771	0.000664655	Scarring
221	24	TP2	2	18	IL-1RA	0.0434504	3.52771	0.0123169	Scarring
223	24	TP2	2	18	IP-10	0.00326414	3.52771	0.000925287	Scarring
225	24	TP2	2	18	Lactoferrin	2.20539e+06	3.52771	625163	Scarring
218	24	TP2	2	18	Lysozyme	1.02473e+06	3.52771	290481	Scarring
3307	25	TP1	2	15	IFN-γ	3.91762e-05	6.53935	5.99084e-06	Scarring
3291	25	TP1	2	15	PDGF-AB/BB	0	6.53935	0	Scarring
3290	25	TP1	2	15	IL-10	0.000112246	6.53935	1.71646e-05	Scarring
3303	25	TP1	2	15	IL-1α	0.00048051	6.53935	7.34798e-05	Scarring
3288	25	TP1	2	15	IL-12 p40	0.00025068	6.53935	3.8334e-05	Scarring
3292	25	TP1	2	15	IL-1β	0.000238194	6.53935	3.64247e-05	Scarring
3296	25	TP1	2	15	IL-8	0.000810727	6.53935	0.000123977	Scarring
3295	25	TP1	2	15	CXCL1	0.00155995	6.53935	0.000238547	Scarring
3289	25	TP1	2	15	IL-1RA	0.0104668	6.53935	0.00160059	Scarring
3293	25	TP1	2	15	IP-10	0.0693087	6.53935	0.0105987	Scarring
3294	25	TP1	2	15	Lactoferrin	9.28902e+06	6.53935	1.42048e+06	Scarring
3287	25	TP1	2	15	Lysozyme	2.82105e+06	6.53935	431397	Scarring
3316	26	TP1	2	15	IFN-γ	0	6.64899	0	Scarring
3327	26	TP1	2	15	PDGF-AB/BB	0	6.64899	0	Scarring
3314	26	TP1	2	15	IL-10	2.57864e-05	6.64899	3.87824e-06	Scarring
3319	26	TP1	2	15	IL-1α	4.95526e-05	6.64899	7.45265e-06	Scarring
3311	26	TP1	2	15	IL-12 p40	0.000130867	6.64899	1.96823e-05	Scarring
3321	26	TP1	2	15	IL-1β	6.07667e-05	6.64899	9.13923e-06	Scarring
3313	26	TP1	2	15	IL-8	0.00070985	6.64899	0.00010676	Scarring
3312	26	TP1	2	15	CXCL1	0.00153141	6.64899	0.000230322	Scarring
3324	26	TP1	2	15	IL-1RA	0.0222856	6.64899	0.00335172	Scarring
3323	26	TP1	2	15	IP-10	0.045769	6.64899	0.0068836	Scarring
3315	26	TP1	2	15	Lactoferrin	8.93187e+06	6.64899	1.34334e+06	Scarring
3322	26	TP1	2	15	Lysozyme	1.31146e+06	6.64899	197242	Scarring
1634	27	TP1	2	13	IFN-γ	0	9.24587	0	Healthy
1640	27	TP1	2	13	PDGF-AB/BB	0.00476311	9.24587	0.00051516	Healthy
1642	27	TP1	2	13	IL-10	1.84737e-05	9.24587	1.99804e-06	Healthy
1637	27	TP1	2	13	IL-1α	5.24609e-05	9.24587	5.67398e-06	Healthy
1636	27	TP1	2	13	IL-12 p40	4.90565e-05	9.24587	5.30578e-06	Healthy
1644	27	TP1	2	13	IL-1β	0.000105477	9.24587	1.1408e-05	Healthy
1638	27	TP1	2	13	IL-8	0.000223479	9.24587	2.41706e-05	Healthy
1651	27	TP1	2	13	CXCL1	0.00119377	9.24587	0.000129114	Healthy
1649	27	TP1	2	13	IL-1RA	0.0136848	9.24587	0.0014801	Healthy
1641	27	TP1	2	13	IP-10	0.0078174	9.24587	0.000845502	Healthy
1639	27	TP1	2	13	Lactoferrin	877076	9.24587	94861.3	Healthy
1633	27	TP1	2	13	Lysozyme	1.15026e+06	9.24587	124408	Healthy
2456	28	TP1	2	12	IFN-γ	0	7.97869	0	Healthy
2452	28	TP1	2	12	PDGF-AB/BB	0	7.97869	0	Healthy
2454	28	TP1	2	12	IL-10	4.97402e-06	7.97869	6.23413e-07	Healthy
2448	28	TP1	2	12	IL-1α	3.5141e-06	7.97869	4.40436e-07	Healthy
2451	28	TP1	2	12	IL-12 p40	5.55903e-05	7.97869	6.96735e-06	Healthy
2449	28	TP1	2	12	IL-1β	6.25278e-05	7.97869	7.83685e-06	Healthy
2450	28	TP1	2	12	IL-8	0.000225733	7.97869	2.8292e-05	Healthy
2461	28	TP1	2	12	CXCL1	0.000971232	7.97869	0.000121728	Healthy
2447	28	TP1	2	12	IL-1RA	0.00937066	7.97869	0.00117446	Healthy
2455	28	TP1	2	12	IP-10	0.0421557	7.97869	0.00528353	Healthy
2463	28	TP1	2	12	Lactoferrin	1.55847e+06	7.97869	195330	Healthy
2453	28	TP1	2	12	Lysozyme	2.2137e+06	7.97869	277451	Healthy
2505	29	TP1	2	14	IFN-γ	0	4.17856	0	Healthy
2511	29	TP1	2	14	PDGF-AB/BB	0	4.17856	0	Healthy
2499	29	TP1	2	14	IL-10	1.21314e-05	4.17856	2.90326e-06	Healthy
2495	29	TP1	2	14	IL-1α	1.78961e-05	4.17856	4.28284e-06	Healthy
2500	29	TP1	2	14	IL-12 p40	9.90505e-05	4.17856	2.37045e-05	Healthy
2496	29	TP1	2	14	IL-1β	8.18624e-05	4.17856	1.95911e-05	Healthy
2498	29	TP1	2	14	IL-8	0.00020865	4.17856	4.99335e-05	Healthy
2512	29	TP1	2	14	CXCL1	0.000704305	4.17856	0.000168552	Healthy
2497	29	TP1	2	14	IL-1RA	0.0320376	4.17856	0.00766714	Healthy
2510	29	TP1	2	14	IP-10	0.00682634	4.17856	0.00163366	Healthy
2506	29	TP1	2	14	Lactoferrin	990218	4.17856	236976	Healthy
2508	29	TP1	2	14	Lysozyme	463452	4.17856	110912	Healthy
966	30	TP1	2	11	IFN-γ	0	7.05574	0	Healthy
961	30	TP1	2	11	PDGF-AB/BB	0	7.05574	0	Healthy
965	30	TP1	2	11	IL-10	2.92479e-05	7.05574	4.14527e-06	Healthy
977	30	TP1	2	11	IL-1α	0.000305246	7.05574	4.32622e-05	Healthy
981	30	TP1	2	11	IL-12 p40	0.000123382	7.05574	1.74868e-05	Healthy
963	30	TP1	2	11	IL-1β	0.000122993	7.05574	1.74316e-05	Healthy
967	30	TP1	2	11	IL-8	0.00059472	7.05574	8.42889e-05	Healthy
974	30	TP1	2	11	CXCL1	0.000588582	7.05574	8.34189e-05	Healthy
971	30	TP1	2	11	IL-1RA	0.00900207	7.05574	0.00127585	Healthy
962	30	TP1	2	11	IP-10	0.023683	7.05574	0.00335657	Healthy
973	30	TP1	2	11	Lactoferrin	1.01581e+06	7.05574	143969	Healthy
979	30	TP1	2	11	Lysozyme	1.27107e+06	7.05574	180146	Healthy
3601	31	TP2	2	17	IFN-γ	0	5.96899	0	F1 or P1-2 & Scarring
3605	31	TP2	2	17	PDGF-AB/BB	0	5.96899	0	F1 or P1-2 & Scarring
3602	31	TP2	2	17	IL-10	3.75878e-05	5.96899	6.29717e-06	F1 or P1-2 & Scarring
3599	31	TP2	2	17	IL-1α	2.07322e-06	5.96899	3.47331e-07	F1 or P1-2 & Scarring
3604	31	TP2	2	17	IL-12 p40	8.76501e-05	5.96899	1.46842e-05	F1 or P1-2 & Scarring
3607	31	TP2	2	17	IL-1β	0.000103154	5.96899	1.72816e-05	F1 or P1-2 & Scarring
3618	31	TP2	2	17	IL-8	0.00014936	5.96899	2.50227e-05	F1 or P1-2 & Scarring
3615	31	TP2	2	17	CXCL1	0.000533925	5.96899	8.94498e-05	F1 or P1-2 & Scarring
3606	31	TP2	2	17	IL-1RA	0.0141522	5.96899	0.00237096	F1 or P1-2 & Scarring
3600	31	TP2	2	17	IP-10	0.00352675	5.96899	0.000590846	F1 or P1-2 & Scarring
3611	31	TP2	2	17	Lactoferrin	664220	5.96899	111278	F1 or P1-2 & Scarring
3613	31	TP2	2	17	Lysozyme	612957	5.96899	102690	F1 or P1-2 & Scarring
2580	32	TP1	1	12	IFN-γ	0	7.20187	0	Healthy
2573	32	TP1	1	12	PDGF-AB/BB	0	7.20187	0	Healthy
2578	32	TP1	1	12	IL-10	4.98444e-06	7.20187	6.92104e-07	Healthy
2568	32	TP1	1	12	IL-1α	2.62868e-05	7.20187	3.65e-06	Healthy
2567	32	TP1	1	12	IL-12 p40	9.5154e-06	7.20187	1.32124e-06	Healthy
2569	32	TP1	1	12	IL-1β	7.44473e-06	7.20187	1.03372e-06	Healthy
2571	32	TP1	1	12	IL-8	0.000124063	7.20187	1.72265e-05	Healthy
2574	32	TP1	1	12	CXCL1	0.000396926	7.20187	5.51142e-05	Healthy
2570	32	TP1	1	12	IL-1RA	0.00239094	7.20187	0.000331989	Healthy
2572	32	TP1	1	12	IP-10	0.00991035	7.20187	0.00137608	Healthy
2581	32	TP1	1	12	Lactoferrin	4.65851e+06	7.20187	646848	Healthy
2583	32	TP1	1	12	Lysozyme	2.59105e+06	7.20187	359774	Healthy
247	33	TP2	1	16	IFN-γ	3.24175e-06	5.42427	5.97638e-07	Scarring
242	33	TP2	1	16	PDGF-AB/BB	0	5.42427	0	Scarring
261	33	TP2	1	16	IL-10	5.93112e-05	5.42427	1.09344e-05	Scarring
255	33	TP2	1	16	IL-1α	4.37499e-05	5.42427	8.06557e-06	Scarring
252	33	TP2	1	16	IL-12 p40	0.000675952	5.42427	0.000124616	Scarring
244	33	TP2	1	16	IL-1β	0.000287823	5.42427	5.30621e-05	Scarring
243	33	TP2	1	16	IL-8	0.00033902	5.42427	6.25006e-05	Scarring
241	33	TP2	1	16	CXCL1	0.000918972	5.42427	0.000169418	Scarring
256	33	TP2	1	16	IL-1RA	0.0454639	5.42427	0.00838156	Scarring
249	33	TP2	1	16	IP-10	0.023438	5.42427	0.00432095	Scarring
253	33	TP2	1	16	Lactoferrin	63889.7	5.42427	11778.5	Scarring
250	33	TP2	1	16	Lysozyme	996877	5.42427	183781	Scarring
1476	34	TP1	1	13	IFN-γ	0	8.7893	0	Healthy
1483	34	TP1	1	13	PDGF-AB/BB	0	8.7893	0	Healthy
1469	34	TP1	1	13	IL-10	5.30108e-05	8.7893	6.03129e-06	Healthy
1474	34	TP1	1	13	IL-1α	2.59255e-05	8.7893	2.94967e-06	Healthy
1466	34	TP1	1	13	IL-12 p40	0.000138119	8.7893	1.57144e-05	Healthy
1471	34	TP1	1	13	IL-1β	9.12515e-05	8.7893	1.03821e-05	Healthy
1465	34	TP1	1	13	IL-8	0.000436773	8.7893	4.96938e-05	Healthy
1478	34	TP1	1	13	CXCL1	0.00162302	8.7893	0.000184659	Healthy
1468	34	TP1	1	13	IL-1RA	0.0199007	8.7893	0.0022642	Healthy
1480	34	TP1	1	13	IP-10	0.0523389	8.7893	0.00595485	Healthy
1470	34	TP1	1	13	Lactoferrin	1.184e+06	8.7893	134709	Healthy
1467	34	TP1	1	13	Lysozyme	1.14702e+06	8.7893	130501	Healthy
2711	35	TP2	1	18	IFN-γ	0	7.32921	0	Infection
2731	35	TP2	1	18	PDGF-AB/BB	0	7.32921	0	Infection
2712	35	TP2	1	18	IL-10	1.2456e-05	7.32921	1.6995e-06	Infection
2715	35	TP2	1	18	IL-1α	0.000122896	7.32921	1.6768e-05	Infection
2716	35	TP2	1	18	IL-12 p40	2.81815e-05	7.32921	3.84509e-06	Infection
2727	35	TP2	1	18	IL-1β	2.00686e-05	7.32921	2.73817e-06	Infection
2725	35	TP2	1	18	IL-8	0.000446118	7.32921	6.08685e-05	Infection
2717	35	TP2	1	18	CXCL1	0.00131524	7.32921	0.000179451	Infection
2720	35	TP2	1	18	IL-1RA	0.00664875	7.32921	0.000907158	Infection
2721	35	TP2	1	18	IP-10	0.0168632	7.32921	0.00230083	Infection
2714	35	TP2	1	18	Lactoferrin	1.30839e+06	7.32921	178518	Infection
2722	35	TP2	1	18	Lysozyme	1.55784e+06	7.32921	212553	Infection
1835	36	TP1	2	13	IFN-γ	0	5.35196	0	Healthy
1828	36	TP1	2	13	PDGF-AB/BB	0	5.35196	0	Healthy
1830	36	TP1	2	13	IL-10	1.34638e-05	5.35196	2.51567e-06	Healthy
1825	36	TP1	2	13	IL-1α	3.08277e-05	5.35196	5.76009e-06	Healthy
1826	36	TP1	2	13	IL-12 p40	5.02868e-05	5.35196	9.39596e-06	Healthy
1836	36	TP1	2	13	IL-1β	4.59268e-05	5.35196	8.58131e-06	Healthy
1831	36	TP1	2	13	IL-8	0.000163663	5.35196	3.058e-05	Healthy
1837	36	TP1	2	13	CXCL1	0.000377339	5.35196	7.05048e-05	Healthy
1829	36	TP1	2	13	IL-1RA	0.0111519	5.35196	0.0020837	Healthy
1839	36	TP1	2	13	IP-10	0.0146647	5.35196	0.00274007	Healthy
1827	36	TP1	2	13	Lactoferrin	2.16128e+06	5.35196	403830	Healthy
1833	36	TP1	2	13	Lysozyme	2.3634e+06	5.35196	441595	Healthy
772	37	TP1	1	14	IFN-γ	0	5.73119	0	Healthy
769	37	TP1	1	14	PDGF-AB/BB	0	5.73119	0	Healthy
777	37	TP1	1	14	IL-10	1.05843e-05	5.73119	1.84678e-06	Healthy
770	37	TP1	1	14	IL-1α	2.2442e-06	5.73119	3.91576e-07	Healthy
783	37	TP1	1	14	IL-12 p40	3.83357e-05	5.73119	6.68896e-06	Healthy
776	37	TP1	1	14	IL-1β	4.21532e-05	5.73119	7.35505e-06	Healthy
779	37	TP1	1	14	IL-8	0.000103542	5.73119	1.80664e-05	Healthy
771	37	TP1	1	14	CXCL1	0.000472024	5.73119	8.23606e-05	Healthy
773	37	TP1	1	14	IL-1RA	0.00919817	5.73119	0.00160493	Healthy
774	37	TP1	1	14	IP-10	0.0162279	5.73119	0.00283151	Healthy
787	37	TP1	1	14	Lactoferrin	840836	5.73119	146712	Healthy
781	37	TP1	1	14	Lysozyme	2.52135e+06	5.73119	439935	Healthy
269	37	TP2	1	15	IFN-γ	0	4.32341	0	F1 or P1-2
282	37	TP2	1	15	PDGF-AB/BB	0	4.32341	0	F1 or P1-2
284	37	TP2	1	15	IL-10	2.96364e-05	4.32341	6.85487e-06	F1 or P1-2
267	37	TP2	1	15	IL-1α	8.8109e-05	4.32341	2.03795e-05	F1 or P1-2
266	37	TP2	1	15	IL-12 p40	0.000266712	4.32341	6.16902e-05	F1 or P1-2
270	37	TP2	1	15	IL-1β	0.000165752	4.32341	3.83382e-05	F1 or P1-2
268	37	TP2	1	15	IL-8	0.00104522	4.32341	0.000241758	F1 or P1-2
265	37	TP2	1	15	CXCL1	0.00481765	4.32341	0.00111432	F1 or P1-2
272	37	TP2	1	15	IL-1RA	0.0296343	4.32341	0.00685437	F1 or P1-2
275	37	TP2	1	15	IP-10	0.0346387	4.32341	0.00801189	F1 or P1-2
271	37	TP2	1	15	Lactoferrin	55585.4	4.32341	12856.8	F1 or P1-2
276	37	TP2	1	15	Lysozyme	136302	4.32341	31526.5	F1 or P1-2
1064	38	TP1	1	12	IFN-γ	0	5.70028	0	Healthy
1057	38	TP1	1	12	PDGF-AB/BB	0	5.70028	0	Healthy
1060	38	TP1	1	12	IL-10	2.86518e-05	5.70028	5.02638e-06	Healthy
1061	38	TP1	1	12	IL-1α	2.41638e-05	5.70028	4.23905e-06	Healthy
1058	38	TP1	1	12	IL-12 p40	0.00015083	5.70028	2.64601e-05	Healthy
1075	38	TP1	1	12	IL-1β	0.000105592	5.70028	1.85241e-05	Healthy
1068	38	TP1	1	12	IL-8	0.000199833	5.70028	3.50567e-05	Healthy
1059	38	TP1	1	12	CXCL1	0.00109259	5.70028	0.000191673	Healthy
1071	38	TP1	1	12	IL-1RA	0.0156461	5.70028	0.0027448	Healthy
1070	38	TP1	1	12	IP-10	0.0236555	5.70028	0.00414989	Healthy
1063	38	TP1	1	12	Lactoferrin	577866	5.70028	101375	Healthy
1065	38	TP1	1	12	Lysozyme	775752	5.70028	136090	Healthy
1777	39	TP1	1	14	IFN-γ	0	6.45304	0	Healthy
1789	39	TP1	1	14	PDGF-AB/BB	0	6.45304	0	Healthy
1780	39	TP1	1	14	IL-10	1.05693e-05	6.45304	1.63788e-06	Healthy
1794	39	TP1	1	14	IL-1α	6.88813e-05	6.45304	1.06742e-05	Healthy
1784	39	TP1	1	14	IL-12 p40	3.35478e-05	6.45304	5.19875e-06	Healthy
1778	39	TP1	1	14	IL-1β	1.08389e-06	6.45304	1.67967e-07	Healthy
1782	39	TP1	1	14	IL-8	0.0001527	6.45304	2.36632e-05	Healthy
1793	39	TP1	1	14	CXCL1	0.00040063	6.45304	6.2084e-05	Healthy
1779	39	TP1	1	14	IL-1RA	0.00640694	6.45304	0.000992857	Healthy
1781	39	TP1	1	14	IP-10	0.0236492	6.45304	0.00366482	Healthy
1792	39	TP1	1	14	Lactoferrin	1.60296e+06	6.45304	248404	Healthy
1787	39	TP1	1	14	Lysozyme	2.2438e+06	6.45304	347712	Healthy
33	40	TP2	2	14	IFN-γ	0	6.7894	0	F1 or P1-2
27	40	TP2	2	14	PDGF-AB/BB	0	6.7894	0	F1 or P1-2
29	40	TP2	2	14	IL-10	7.66386e-05	6.7894	1.1288e-05	F1 or P1-2
39	40	TP2	2	14	IL-1α	5.38785e-05	6.7894	7.93568e-06	F1 or P1-2
32	40	TP2	2	14	IL-12 p40	0.000152732	6.7894	2.24957e-05	F1 or P1-2
35	40	TP2	2	14	IL-1β	0.000187952	6.7894	2.76832e-05	F1 or P1-2
36	40	TP2	2	14	IL-8	0.00102554	6.7894	0.000151051	F1 or P1-2
25	40	TP2	2	14	CXCL1	0.00105692	6.7894	0.000155671	F1 or P1-2
37	40	TP2	2	14	IL-1RA	0.0308659	6.7894	0.00454619	F1 or P1-2
34	40	TP2	2	14	IP-10	0.0146298	6.7894	0.0021548	F1 or P1-2
44	40	TP2	2	14	Lactoferrin	553489	6.7894	81522.5	F1 or P1-2
31	40	TP2	2	14	Lysozyme	983899	6.7894	144917	F1 or P1-2
1038	41	TP1	2	12	IFN-γ	0	13.0922	0	Healthy
1040	41	TP1	2	12	PDGF-AB/BB	0	13.0922	0	Healthy
1049	41	TP1	2	12	IL-10	2.34315e-05	13.0922	1.78973e-06	Healthy
1034	41	TP1	2	12	IL-1α	0	13.0922	0	Healthy
1036	41	TP1	2	12	IL-12 p40	6.58346e-05	13.0922	5.02854e-06	Healthy
1035	41	TP1	2	12	IL-1β	4.89159e-05	13.0922	3.73627e-06	Healthy
1041	41	TP1	2	12	IL-8	0.000473572	13.0922	3.61721e-05	Healthy
1043	41	TP1	2	12	CXCL1	0.00181257	13.0922	0.000138447	Healthy
1042	41	TP1	2	12	IL-1RA	0.0201183	13.0922	0.00153666	Healthy
1037	41	TP1	2	12	IP-10	0.0364147	13.0922	0.00278141	Healthy
1033	41	TP1	2	12	Lactoferrin	1.74011e+06	13.0922	132912	Healthy
1044	41	TP1	2	12	Lysozyme	3.30887e+06	13.0922	252736	Healthy
367	41	TP2	2	12	IFN-γ	0	2.87452	0	Healthy
371	41	TP2	2	12	PDGF-AB/BB	0	2.87452	0	Healthy
361	41	TP2	2	12	IL-10	2.06825e-05	2.87452	7.19509e-06	Healthy
366	41	TP2	2	12	IL-1α	3.01059e-05	2.87452	1.04733e-05	Healthy
363	41	TP2	2	12	IL-12 p40	0.000390076	2.87452	0.000135701	Healthy
370	41	TP2	2	12	IL-1β	0.000113627	2.87452	3.95289e-05	Healthy
377	41	TP2	2	12	IL-8	0.000218732	2.87452	7.60934e-05	Healthy
365	41	TP2	2	12	CXCL1	0.00125104	2.87452	0.000435218	Healthy
373	41	TP2	2	12	IL-1RA	0.0439476	2.87452	0.0152887	Healthy
364	41	TP2	2	12	IP-10	0.00455835	2.87452	0.00158577	Healthy
369	41	TP2	2	12	Lactoferrin	4.07332e+06	2.87452	1.41704e+06	Healthy
376	41	TP2	2	12	Lysozyme	452478	2.87452	157410	Healthy
1242	42	TP1	1	12	IFN-γ	0	10.6798	0	Active Disease & Scarring
1226	42	TP1	1	12	PDGF-AB/BB	0	10.6798	0	Active Disease & Scarring
1229	42	TP1	1	12	IL-10	3.10348e-05	10.6798	2.90593e-06	Active Disease & Scarring
1241	42	TP1	1	12	IL-1α	4.31554e-05	10.6798	4.04084e-06	Active Disease & Scarring
1230	42	TP1	1	12	IL-12 p40	6.95136e-05	10.6798	6.50888e-06	Active Disease & Scarring
1225	42	TP1	1	12	IL-1β	0.000113771	10.6798	1.06529e-05	Active Disease & Scarring
1232	42	TP1	1	12	IL-8	0.000481291	10.6798	4.50655e-05	Active Disease & Scarring
1231	42	TP1	1	12	CXCL1	0.0011121	10.6798	0.000104131	Active Disease & Scarring
1228	42	TP1	1	12	IL-1RA	0.00917661	10.6798	0.000859248	Active Disease & Scarring
1227	42	TP1	1	12	IP-10	0.0399448	10.6798	0.00374021	Active Disease & Scarring
1238	42	TP1	1	12	Lactoferrin	738063	10.6798	69108.3	Active Disease & Scarring
1235	42	TP1	1	12	Lysozyme	1.73496e+06	10.6798	162453	Active Disease & Scarring
2307	43	TP1	2	12	IFN-γ	0	11.2819	0	Healthy
2305	43	TP1	2	12	PDGF-AB/BB	0	11.2819	0	Healthy
2321	43	TP1	2	12	IL-10	4.89942e-05	11.2819	4.34271e-06	Healthy
2308	43	TP1	2	12	IL-1α	0	11.2819	0	Healthy
2312	43	TP1	2	12	IL-12 p40	0.000231896	11.2819	2.05547e-05	Healthy
2309	43	TP1	2	12	IL-1β	0.00014627	11.2819	1.2965e-05	Healthy
2318	43	TP1	2	12	IL-8	0.000247325	11.2819	2.19222e-05	Healthy
2306	43	TP1	2	12	CXCL1	0.00137043	11.2819	0.000121471	Healthy
2317	43	TP1	2	12	IL-1RA	0.0272152	11.2819	0.00241228	Healthy
2322	43	TP1	2	12	IP-10	0.0747006	11.2819	0.00662126	Healthy
2310	43	TP1	2	12	Lactoferrin	23359.5	11.2819	2070.52	Healthy
2311	43	TP1	2	12	Lysozyme	199291	11.2819	17664.6	Healthy
2239	44	TP1	1	14	IFN-γ	0	5.08369	0	Healthy
2236	44	TP1	1	14	PDGF-AB/BB	0	5.08369	0	Healthy
2235	44	TP1	1	14	IL-10	0	5.08369	0	Healthy
2240	44	TP1	1	14	IL-1α	0	5.08369	0	Healthy
2249	44	TP1	1	14	IL-12 p40	0	5.08369	0	Healthy
2238	44	TP1	1	14	IL-1β	0	5.08369	0	Healthy
2233	44	TP1	1	14	IL-8	0.000144322	5.08369	2.83892e-05	Healthy
2247	44	TP1	1	14	CXCL1	0.000394809	5.08369	7.7662e-05	Healthy
2234	44	TP1	1	14	IL-1RA	0.00318944	5.08369	0.000627387	Healthy
2245	44	TP1	1	14	IP-10	0.0184644	5.08369	0.00363209	Healthy
2237	44	TP1	1	14	Lactoferrin	772024	5.08369	151863	Healthy
2243	44	TP1	1	14	Lysozyme	1.11916e+06	5.08369	220147	Healthy
3249	44	TP2	1	12	IFN-γ	0	5.53392	0	Healthy
3242	44	TP2	1	12	PDGF-AB/BB	0	5.53392	0	Healthy
3240	44	TP2	1	12	IL-10	2.5478e-06	5.53392	4.60396e-07	Healthy
3252	44	TP2	1	12	IL-1α	0	5.53392	0	Healthy
3245	44	TP2	1	12	IL-12 p40	2.37594e-05	5.53392	4.29342e-06	Healthy
3247	44	TP2	1	12	IL-1β	0	5.53392	0	Healthy
3241	44	TP2	1	12	IL-8	0.000272636	5.53392	4.92664e-05	Healthy
3254	44	TP2	1	12	CXCL1	0.000774259	5.53392	0.000139912	Healthy
3239	44	TP2	1	12	IL-1RA	0.00722552	5.53392	0.00130568	Healthy
3246	44	TP2	1	12	IP-10	0.0394393	5.53392	0.00712683	Healthy
3253	44	TP2	1	12	Lactoferrin	202507	5.53392	36593.7	Healthy
3243	44	TP2	1	12	Lysozyme	1.65836e+06	5.53392	299672	Healthy
1850	45	TP1	1	12	IFN-γ	0	7.79673	0	Scarring
1853	45	TP1	1	12	PDGF-AB/BB	0	7.79673	0	Scarring
1851	45	TP1	1	12	IL-10	5.47515e-07	7.79673	7.02237e-08	Scarring
1864	45	TP1	1	12	IL-1α	0.000488477	7.79673	6.26515e-05	Scarring
1849	45	TP1	1	12	IL-12 p40	3.96158e-05	7.79673	5.08107e-06	Scarring
1860	45	TP1	1	12	IL-1β	3.15229e-05	7.79673	4.04309e-06	Scarring
1863	45	TP1	1	12	IL-8	0.00548293	7.79673	0.000703234	Scarring
1868	45	TP1	1	12	CXCL1	0.00241138	7.79673	0.000309281	Scarring
1854	45	TP1	1	12	IL-1RA	0.0169919	7.79673	0.00217936	Scarring
1852	45	TP1	1	12	IP-10	0.0305651	7.79673	0.00392024	Scarring
1862	45	TP1	1	12	Lactoferrin	447417	7.79673	57385.2	Scarring
1856	45	TP1	1	12	Lysozyme	2.48434e+06	7.79673	318639	Scarring
2147	46	TP1	1	13	IFN-γ	0	9.87759	0	Healthy
2153	46	TP1	1	13	PDGF-AB/BB	0	9.87759	0	Healthy
2140	46	TP1	1	13	IL-10	3.8145e-05	9.87759	3.86177e-06	Healthy
2137	46	TP1	1	13	IL-1α	0.000140148	9.87759	1.41885e-05	Healthy
2148	46	TP1	1	13	IL-12 p40	0.00017268	9.87759	1.7482e-05	Healthy
2155	46	TP1	1	13	IL-1β	0.000126331	9.87759	1.27897e-05	Healthy
2142	46	TP1	1	13	IL-8	0.00342031	9.87759	0.00034627	Healthy
2139	46	TP1	1	13	CXCL1	0.00178414	9.87759	0.000180625	Healthy
2150	46	TP1	1	13	IL-1RA	0.0176345	9.87759	0.0017853	Healthy
2152	46	TP1	1	13	IP-10	0.0117679	9.87759	0.00119137	Healthy
2138	46	TP1	1	13	Lactoferrin	192519	9.87759	19490.5	Healthy
2143	46	TP1	1	13	Lysozyme	2.08666e+06	9.87759	211252	Healthy
2390	47	TP1	2	12	IFN-γ	0	8.33794	0	Healthy
2380	47	TP1	2	12	PDGF-AB/BB	0	8.33794	0	Healthy
2391	47	TP1	2	12	IL-10	1.40415e-05	8.33794	1.68404e-06	Healthy
2378	47	TP1	2	12	IL-1α	0	8.33794	0	Healthy
2381	47	TP1	2	12	IL-12 p40	3.46818e-05	8.33794	4.15952e-06	Healthy
2375	47	TP1	2	12	IL-1β	1.97027e-05	8.33794	2.36302e-06	Healthy
2377	47	TP1	2	12	IL-8	0.000147647	8.33794	1.77078e-05	Healthy
2392	47	TP1	2	12	CXCL1	0.000730882	8.33794	8.76574e-05	Healthy
2376	47	TP1	2	12	IL-1RA	0.00823008	8.33794	0.000987063	Healthy
2386	47	TP1	2	12	IP-10	0.0132032	8.33794	0.00158351	Healthy
2388	47	TP1	2	12	Lactoferrin	3.80882e+06	8.33794	456806	Healthy
2384	47	TP1	2	12	Lysozyme	8.57291e+06	8.33794	1.02818e+06	Healthy
557	48	TP2	2	15	IFN-γ	0	5.7462	0	Healthy
566	48	TP2	2	15	PDGF-AB/BB	0	5.7462	0	Healthy
554	48	TP2	2	15	IL-10	1.74414e-05	5.7462	3.03529e-06	Healthy
568	48	TP2	2	15	IL-1α	1.90617e-06	5.7462	3.31726e-07	Healthy
559	48	TP2	2	15	IL-12 p40	3.20734e-05	5.7462	5.58167e-06	Healthy
564	48	TP2	2	15	IL-1β	1.94335e-05	5.7462	3.38198e-06	Healthy
555	48	TP2	2	15	IL-8	0.000349511	5.7462	6.08247e-05	Healthy
560	48	TP2	2	15	CXCL1	0.00086126	5.7462	0.000149883	Healthy
572	48	TP2	2	15	IL-1RA	0.00414702	5.7462	0.000721698	Healthy
553	48	TP2	2	15	IP-10	0.00852672	5.7462	0.00148389	Healthy
561	48	TP2	2	15	Lactoferrin	256789	5.7462	44688.4	Healthy
556	48	TP2	2	15	Lysozyme	3.44315e+06	5.7462	599205	Healthy
1442	49	TP1	1	12	IFN-γ	8.09665e-07	8.51345	9.51042e-08	Healthy
1461	49	TP1	1	12	PDGF-AB/BB	0	8.51345	0	Healthy
1447	49	TP1	1	12	IL-10	7.30162e-05	8.51345	8.57657e-06	Healthy
1450	49	TP1	1	12	IL-1α	1.33584e-05	8.51345	1.56909e-06	Healthy
1455	49	TP1	1	12	IL-12 p40	0.000251251	8.51345	2.95123e-05	Healthy
1443	49	TP1	1	12	IL-1β	0.000258912	8.51345	3.04121e-05	Healthy
1453	49	TP1	1	12	IL-8	0.000288701	8.51345	3.39111e-05	Healthy
1445	49	TP1	1	12	CXCL1	0.000936483	8.51345	0.00011	Healthy
1446	49	TP1	1	12	IL-1RA	0.0181982	8.51345	0.00213759	Healthy
1444	49	TP1	1	12	IP-10	0.0351334	8.51345	0.00412681	Healthy
1441	49	TP1	1	12	Lactoferrin	1.32052e+06	8.51345	155110	Healthy
1451	49	TP1	1	12	Lysozyme	1.43211e+06	8.51345	168217	Healthy
2881	49	TP2	1	12	IFN-γ	0	6.50166	0	F1 or P1-2 & Scarring
2882	49	TP2	1	12	PDGF-AB/BB	0	6.50166	0	F1 or P1-2 & Scarring
2885	49	TP2	1	12	IL-10	4.46217e-05	6.50166	6.86312e-06	F1 or P1-2 & Scarring
2892	49	TP2	1	12	IL-1α	0.00011816	6.50166	1.81738e-05	F1 or P1-2 & Scarring
2886	49	TP2	1	12	IL-12 p40	9.33477e-05	6.50166	1.43575e-05	F1 or P1-2 & Scarring
2891	49	TP2	1	12	IL-1β	8.76132e-05	6.50166	1.34755e-05	F1 or P1-2 & Scarring
2884	49	TP2	1	12	IL-8	0.00554646	6.50166	0.000853083	F1 or P1-2 & Scarring
2880	49	TP2	1	12	CXCL1	0.00218914	6.50166	0.000336704	F1 or P1-2 & Scarring
2887	49	TP2	1	12	IL-1RA	0.0204987	6.50166	0.00315284	F1 or P1-2 & Scarring
2890	49	TP2	1	12	IP-10	0.0251748	6.50166	0.00387206	F1 or P1-2 & Scarring
2879	49	TP2	1	12	Lactoferrin	1.93451e+06	6.50166	297540	F1 or P1-2 & Scarring
2894	49	TP2	1	12	Lysozyme	856212	6.50166	131691	F1 or P1-2 & Scarring
666	50	TP1	1	15	IFN-γ	0	6.83458	0	Healthy
653	50	TP1	1	15	PDGF-AB/BB	0	6.83458	0	Healthy
650	50	TP1	1	15	IL-10	1.72749e-05	6.83458	2.52757e-06	Healthy
654	50	TP1	1	15	IL-1α	5.76521e-05	6.83458	8.43535e-06	Healthy
652	50	TP1	1	15	IL-12 p40	5.52384e-05	6.83458	8.0822e-06	Healthy
651	50	TP1	1	15	IL-1β	9.35836e-05	6.83458	1.36927e-05	Healthy
656	50	TP1	1	15	IL-8	0.00116755	6.83458	0.00017083	Healthy
667	50	TP1	1	15	CXCL1	0.00144448	6.83458	0.000211348	Healthy
649	50	TP1	1	15	IL-1RA	0.00538671	6.83458	0.000788155	Healthy
662	50	TP1	1	15	IP-10	0.0169647	6.83458	0.00248219	Healthy
665	50	TP1	1	15	Lactoferrin	986229	6.83458	144300	Healthy
655	50	TP1	1	15	Lysozyme	1.20864e+06	6.83458	176841	Healthy
1977	51	TP1	1	17	IFN-γ	0	6.04247	0	Scarring
1983	51	TP1	1	17	PDGF-AB/BB	0	6.04247	0	Scarring
1982	51	TP1	1	17	IL-10	3.69913e-05	6.04247	6.12188e-06	Scarring
1971	51	TP1	1	17	IL-1α	3.10763e-05	6.04247	5.14298e-06	Scarring
1979	51	TP1	1	17	IL-12 p40	0.000225925	6.04247	3.73895e-05	Scarring
1970	51	TP1	1	17	IL-1β	0.000172804	6.04247	2.85982e-05	Scarring
1984	51	TP1	1	17	IL-8	0.000336293	6.04247	5.56549e-05	Scarring
1972	51	TP1	1	17	CXCL1	0.00170587	6.04247	0.000282314	Scarring
1969	51	TP1	1	17	IL-1RA	0.0346795	6.04247	0.00573929	Scarring
1981	51	TP1	1	17	IP-10	0.0189774	6.04247	0.00314067	Scarring
1975	51	TP1	1	17	Lactoferrin	222360	6.04247	36799.6	Scarring
1974	51	TP1	1	17	Lysozyme	2.38326e+06	6.04247	394419	Scarring
1106	52	TP1	2	15	IFN-γ	0	4.04043	0	Healthy
1113	52	TP1	2	15	PDGF-AB/BB	0	4.04043	0	Healthy
1107	52	TP1	2	15	IL-10	1.69892e-05	4.04043	4.2048e-06	Healthy
1120	52	TP1	2	15	IL-1α	0.000287769	4.04043	7.12224e-05	Healthy
1108	52	TP1	2	15	IL-12 p40	0.000132951	4.04043	3.29051e-05	Healthy
1111	52	TP1	2	15	IL-1β	0.000141885	4.04043	3.51163e-05	Healthy
1112	52	TP1	2	15	IL-8	0.00122568	4.04043	0.000303353	Healthy
1116	52	TP1	2	15	CXCL1	0.00249699	4.04043	0.000618001	Healthy
1118	52	TP1	2	15	IL-1RA	0.020266	4.04043	0.00501579	Healthy
1110	52	TP1	2	15	IP-10	0.00556001	4.04043	0.00137609	Healthy
1124	52	TP1	2	15	Lactoferrin	3.05712e+06	4.04043	756632	Healthy
1105	52	TP1	2	15	Lysozyme	1.98229e+06	4.04043	490612	Healthy
2690	52	TP2	2	17	IFN-γ	0	5.69076	0	Scarring
2691	52	TP2	2	17	PDGF-AB/BB	0	5.69076	0	Scarring
2706	52	TP2	2	17	IL-10	1.69892e-05	5.69076	2.9854e-06	Scarring
2692	52	TP2	2	17	IL-1α	8.00503e-05	5.69076	1.40667e-05	Scarring
2693	52	TP2	2	17	IL-12 p40	4.54504e-05	5.69076	7.98669e-06	Scarring
2702	52	TP2	2	17	IL-1β	6.82e-05	5.69076	1.19843e-05	Scarring
2696	52	TP2	2	17	IL-8	0.00088203	5.69076	0.000154993	Scarring
2704	52	TP2	2	17	CXCL1	0.00169601	5.69076	0.000298028	Scarring
2700	52	TP2	2	17	IL-1RA	0.0116482	5.69076	0.00204685	Scarring
2687	52	TP2	2	17	IP-10	0.026579	5.69076	0.00467056	Scarring
2699	52	TP2	2	17	Lactoferrin	4.14945e+06	5.69076	729156	Scarring
2688	52	TP2	2	17	Lysozyme	2.03664e+06	5.69076	357885	Scarring
1661	53	TP1	1	16	IFN-γ	0	4.24732	0	Healthy
1670	53	TP1	1	16	PDGF-AB/BB	0	4.24732	0	Healthy
1671	53	TP1	1	16	IL-10	2.8379e-05	4.24732	6.68164e-06	Healthy
1666	53	TP1	1	16	IL-1α	9.09236e-05	4.24732	2.14073e-05	Healthy
1662	53	TP1	1	16	IL-12 p40	0.000208562	4.24732	4.91045e-05	Healthy
1660	53	TP1	1	16	IL-1β	0.000149751	4.24732	3.52579e-05	Healthy
1659	53	TP1	1	16	IL-8	0.00052536	4.24732	0.000123692	Healthy
1657	53	TP1	1	16	CXCL1	0.00148777	4.24732	0.000350284	Healthy
1663	53	TP1	1	16	IL-1RA	0.0164774	4.24732	0.00387949	Healthy
1658	53	TP1	1	16	IP-10	0.00416321	4.24732	0.000980198	Healthy
1678	53	TP1	1	16	Lactoferrin	1.77486e+06	4.24732	417879	Healthy
1667	53	TP1	1	16	Lysozyme	681677	4.24732	160496	Healthy
3556	53	TP2	1	15	IFN-γ	0	1.47219	0	Healthy
3567	53	TP2	1	15	PDGF-AB/BB	0	1.47219	0	Healthy
3551	53	TP2	1	15	IL-10	1.95337e-05	1.47219	1.32685e-05	Healthy
3555	53	TP2	1	15	IL-1α	5.25847e-06	1.47219	3.57187e-06	Healthy
3565	53	TP2	1	15	IL-12 p40	0.00015236	1.47219	0.000103492	Healthy
3563	53	TP2	1	15	IL-1β	8.51614e-05	1.47219	5.78467e-05	Healthy
3554	53	TP2	1	15	IL-8	0.000295304	1.47219	0.000200588	Healthy
3559	53	TP2	1	15	CXCL1	0.000604944	1.47219	0.000410914	Healthy
3557	53	TP2	1	15	IL-1RA	0.046464	1.47219	0.0315611	Healthy
3558	53	TP2	1	15	IP-10	0.00268611	1.47219	0.00182456	Healthy
3562	53	TP2	1	15	Lactoferrin	146792	1.47219	99709.6	Healthy
3552	53	TP2	1	15	Lysozyme	98881	1.47219	67165.8	Healthy
2053	54	TP1	2	12	IFN-γ	0	3.78361	0	F1 or P1-2
2043	54	TP1	2	12	PDGF-AB/BB	0	3.78361	0	F1 or P1-2
2055	54	TP1	2	12	IL-10	2.32734e-05	3.78361	6.15111e-06	F1 or P1-2
2048	54	TP1	2	12	IL-1α	2.10527e-05	3.78361	5.56418e-06	F1 or P1-2
2042	54	TP1	2	12	IL-12 p40	6.74803e-05	3.78361	1.78349e-05	F1 or P1-2
2045	54	TP1	2	12	IL-1β	7.64844e-05	3.78361	2.02147e-05	F1 or P1-2
2057	54	TP1	2	12	IL-8	0.000186599	3.78361	4.93177e-05	F1 or P1-2
2051	54	TP1	2	12	CXCL1	0.000615861	3.78361	0.000162771	F1 or P1-2
2050	54	TP1	2	12	IL-1RA	0.00531655	3.78361	0.00140515	F1 or P1-2
2044	54	TP1	2	12	IP-10	0.00338969	3.78361	0.000895888	F1 or P1-2
2046	54	TP1	2	12	Lactoferrin	722603	3.78361	190983	F1 or P1-2
2041	54	TP1	2	12	Lysozyme	908786	3.78361	240190	F1 or P1-2
1928	55	TP1	2	18	IFN-γ	0	5.77186	0	F1 or P1-2 & Scarring
1930	55	TP1	2	18	PDGF-AB/BB	0	5.77186	0	F1 or P1-2 & Scarring
1935	55	TP1	2	18	IL-10	2.16528e-05	5.77186	3.75144e-06	F1 or P1-2 & Scarring
1923	55	TP1	2	18	IL-1α	2.66279e-05	5.77186	4.6134e-06	F1 or P1-2 & Scarring
1925	55	TP1	2	18	IL-12 p40	0.000161737	5.77186	2.80216e-05	F1 or P1-2 & Scarring
1921	55	TP1	2	18	IL-1β	0.000101639	5.77186	1.76095e-05	F1 or P1-2 & Scarring
1924	55	TP1	2	18	IL-8	0.00035171	5.77186	6.09352e-05	F1 or P1-2 & Scarring
1933	55	TP1	2	18	CXCL1	0.00132684	5.77186	0.000229882	F1 or P1-2 & Scarring
1922	55	TP1	2	18	IL-1RA	0.0173688	5.77186	0.00300923	F1 or P1-2 & Scarring
1927	55	TP1	2	18	IP-10	0.030384	5.77186	0.00526417	F1 or P1-2 & Scarring
1937	55	TP1	2	18	Lactoferrin	188437	5.77186	32647.6	F1 or P1-2 & Scarring
1932	55	TP1	2	18	Lysozyme	2.85855e+06	5.77186	495256	F1 or P1-2 & Scarring
1948	56	TP1	2	17	IFN-γ	0	7.3675	0	Healthy
1947	56	TP1	2	17	PDGF-AB/BB	0	7.3675	0	Healthy
1949	56	TP1	2	17	IL-10	4.08841e-05	7.3675	5.54925e-06	Healthy
1951	56	TP1	2	17	IL-1α	0.000110304	7.3675	1.49717e-05	Healthy
1955	56	TP1	2	17	IL-12 p40	0.000141954	7.3675	1.92676e-05	Healthy
1952	56	TP1	2	17	IL-1β	5.11165e-05	7.3675	6.9381e-06	Healthy
1959	56	TP1	2	17	IL-8	0.000657094	7.3675	8.91882e-05	Healthy
1946	56	TP1	2	17	CXCL1	0.00143021	7.3675	0.000194125	Healthy
1957	56	TP1	2	17	IL-1RA	0.0149402	7.3675	0.00202786	Healthy
1953	56	TP1	2	17	IP-10	0.0138728	7.3675	0.00188298	Healthy
1954	56	TP1	2	17	Lactoferrin	2.98566e+06	7.3675	405248	Healthy
1945	56	TP1	2	17	Lysozyme	1.3765e+06	7.3675	186834	Healthy
3155	57	TP2	2	13	IFN-γ	0	5.12568	0	Scarring
3146	57	TP2	2	13	PDGF-AB/BB	0	5.12568	0	Scarring
3143	57	TP2	2	13	IL-10	3.54023e-05	5.12568	6.90686e-06	Scarring
3157	57	TP2	2	13	IL-1α	3.42328e-05	5.12568	6.67868e-06	Scarring
3148	57	TP2	2	13	IL-12 p40	0.000340292	5.12568	6.63897e-05	Scarring
3150	57	TP2	2	13	IL-1β	0.000149502	5.12568	2.91673e-05	Scarring
3149	57	TP2	2	13	IL-8	0.000821537	5.12568	0.000160279	Scarring
3162	57	TP2	2	13	CXCL1	0.00290958	5.12568	0.000567649	Scarring
3144	57	TP2	2	13	IL-1RA	0.0295837	5.12568	0.00577166	Scarring
3145	57	TP2	2	13	IP-10	0.0386443	5.12568	0.00753936	Scarring
3154	57	TP2	2	13	Lactoferrin	588254	5.12568	114766	Scarring
3147	57	TP2	2	13	Lysozyme	2.94135e+06	5.12568	573847	Scarring
2737	58	TP2	2	17	IFN-γ	0	6.60467	0	Scarring
3210	58	TP2	2	16	IFN-γ	3.38064e-06	3.60236	9.38453e-07	Scarring
2736	58	TP2	2	17	PDGF-AB/BB	0	6.60467	0	Scarring
3200	58	TP2	2	16	PDGF-AB/BB	0	3.60236	0	Scarring
2739	58	TP2	2	17	IL-10	1.05693e-05	6.60467	1.60028e-06	Scarring
3205	58	TP2	2	16	IL-10	5.68344e-05	3.60236	1.5777e-05	Scarring
2738	58	TP2	2	17	IL-1α	1.81985e-05	6.60467	2.75539e-06	Scarring
3193	58	TP2	2	16	IL-1α	3.44284e-05	3.60236	9.55719e-06	Scarring
2744	58	TP2	2	17	IL-12 p40	8.51551e-05	6.60467	1.28932e-05	Scarring
3202	58	TP2	2	16	IL-12 p40	0.00105667	3.60236	0.000293328	Scarring
2735	58	TP2	2	17	IL-1β	0.000191867	6.60467	2.90502e-05	Scarring
3192	58	TP2	2	16	IL-1β	0.000398694	3.60236	0.000110676	Scarring
2751	58	TP2	2	17	IL-8	0.000516172	6.60467	7.81525e-05	Scarring
3198	58	TP2	2	16	IL-8	0.000172734	3.60236	4.79502e-05	Scarring
2753	58	TP2	2	17	CXCL1	0.00155701	6.60467	0.000235744	Scarring
3212	58	TP2	2	16	CXCL1	0.00137935	3.60236	0.000382903	Scarring
2741	58	TP2	2	17	IL-1RA	0.0143777	6.60467	0.0021769	Scarring
3207	58	TP2	2	16	IL-1RA	0.0668099	3.60236	0.0185462	Scarring
2743	58	TP2	2	17	IP-10	0.059209	6.60467	0.00896471	Scarring
3194	58	TP2	2	16	IP-10	0.00932893	3.60236	0.00258967	Scarring
2740	58	TP2	2	17	Lactoferrin	568995	6.60467	86150.3	Scarring
3191	58	TP2	2	16	Lactoferrin	324617	3.60236	90112.5	Scarring
2750	58	TP2	2	17	Lysozyme	4.57542e+06	6.60467	692754	Scarring
3195	58	TP2	2	16	Lysozyme	1.23655e+06	3.60236	343261	Scarring
2606	59	TP1	1	13	IFN-γ	0	4.5728	0	Healthy
2591	59	TP1	1	13	PDGF-AB/BB	0	4.5728	0	Healthy
2592	59	TP1	1	13	IL-10	0	4.5728	0	Healthy
2609	59	TP1	1	13	IL-1α	0.000236667	4.5728	5.17553e-05	Healthy
2604	59	TP1	1	13	IL-12 p40	1.13073e-05	4.5728	2.47273e-06	Healthy
2601	59	TP1	1	13	IL-1β	3.68094e-05	4.5728	8.04964e-06	Healthy
2598	59	TP1	1	13	IL-8	0.000258559	4.5728	5.65428e-05	Healthy
2593	59	TP1	1	13	CXCL1	0.00035528	4.5728	7.76942e-05	Healthy
2596	59	TP1	1	13	IL-1RA	0.0136879	4.5728	0.00299332	Healthy
2594	59	TP1	1	13	IP-10	0.00843472	4.5728	0.00184454	Healthy
2603	59	TP1	1	13	Lactoferrin	9.70028e+06	4.5728	2.1213e+06	Healthy
2599	59	TP1	1	13	Lysozyme	651587	4.5728	142492	Healthy
3472	59	TP2	1	14	IFN-γ	0	7.64043	0	Infection
3463	59	TP2	1	14	PDGF-AB/BB	0	7.64043	0	Infection
3456	59	TP2	1	14	IL-10	0	7.64043	0	Infection
3457	59	TP2	1	14	IL-1α	0.000407931	7.64043	5.33911e-05	Infection
3471	59	TP2	1	14	IL-12 p40	9.51124e-06	7.64043	1.24486e-06	Infection
3455	59	TP2	1	14	IL-1β	1.11527e-05	7.64043	1.4597e-06	Infection
3459	59	TP2	1	14	IL-8	0.00443178	7.64043	0.000580043	Infection
3461	59	TP2	1	14	CXCL1	0.00161584	7.64043	0.000211486	Infection
3469	59	TP2	1	14	IL-1RA	0.016425	7.64043	0.00214975	Infection
3473	59	TP2	1	14	IP-10	0.0264237	7.64043	0.0034584	Infection
3464	59	TP2	1	14	Lactoferrin	1.73879e+06	7.64043	227577	Infection
3460	59	TP2	1	14	Lysozyme	820362	7.64043	107371	Infection
2000	60	TP1	1	12	IFN-γ	0	5.69076	0	Healthy
1996	60	TP1	1	12	PDGF-AB/BB	0	5.69076	0	Healthy
1993	60	TP1	1	12	IL-10	4.33761e-05	5.69076	7.62218e-06	Healthy
1994	60	TP1	1	12	IL-1α	4.08994e-05	5.69076	7.18698e-06	Healthy
2001	60	TP1	1	12	IL-12 p40	0.000269758	5.69076	4.74027e-05	Healthy
1995	60	TP1	1	12	IL-1β	0.000209285	5.69076	3.67763e-05	Healthy
1998	60	TP1	1	12	IL-8	0.000563408	5.69076	9.90039e-05	Healthy
2014	60	TP1	1	12	CXCL1	0.00123022	5.69076	0.000216178	Healthy
1999	60	TP1	1	12	IL-1RA	0.0235196	5.69076	0.00413294	Healthy
1997	60	TP1	1	12	IP-10	0.0304816	5.69076	0.00535633	Healthy
2004	60	TP1	1	12	Lactoferrin	772024	5.69076	135663	Healthy
2003	60	TP1	1	12	Lysozyme	547314	5.69076	96175.8	Healthy
314	60	TP2	1	12	IFN-γ	0	1.05842	0	Healthy
324	60	TP2	1	12	PDGF-AB/BB	0	1.05842	0	Healthy
332	60	TP2	1	12	IL-10	2.01723e-05	1.05842	1.90589e-05	Healthy
321	60	TP2	1	12	IL-1α	1.10717e-05	1.05842	1.04606e-05	Healthy
313	60	TP2	1	12	IL-12 p40	0.00038339	1.05842	0.000362229	Healthy
319	60	TP2	1	12	IL-1β	0.000131137	1.05842	0.000123899	Healthy
317	60	TP2	1	12	IL-8	0.0001453	1.05842	0.00013728	Healthy
325	60	TP2	1	12	CXCL1	0.000500071	1.05842	0.00047247	Healthy
322	60	TP2	1	12	IL-1RA	0.0304905	1.05842	0.0288076	Healthy
318	60	TP2	1	12	IP-10	0.00190956	1.05842	0.00180416	Healthy
316	60	TP2	1	12	Lactoferrin	202507	1.05842	191329	Healthy
315	60	TP2	1	12	Lysozyme	109613	1.05842	103563	Healthy
2473	61	TP1	2	11	IFN-γ	0	8.18631	0	Healthy
2477	61	TP1	2	11	PDGF-AB/BB	0	8.18631	0	Healthy
2474	61	TP1	2	11	IL-10	2.23423e-05	8.18631	2.72923e-06	Healthy
2484	61	TP1	2	11	IL-1α	0	8.18631	0	Healthy
2475	61	TP1	2	11	IL-12 p40	7.72635e-05	8.18631	9.43813e-06	Healthy
2472	61	TP1	2	11	IL-1β	3.90008e-05	8.18631	4.76415e-06	Healthy
2479	61	TP1	2	11	IL-8	0.000198406	8.18631	2.42363e-05	Healthy
2483	61	TP1	2	11	CXCL1	0.000808328	8.18631	9.87414e-05	Healthy
2478	61	TP1	2	11	IL-1RA	0.0129197	8.18631	0.0015782	Healthy
2471	61	TP1	2	11	IP-10	0.0262097	8.18631	0.00320165	Healthy
2481	61	TP1	2	11	Lactoferrin	6.22077e+06	8.18631	759899	Healthy
2487	61	TP1	2	11	Lysozyme	2.84732e+06	8.18631	347814	Healthy
2285	62	TP1	1	12	IFN-γ	0	9.78428	0	Healthy
2287	62	TP1	1	12	PDGF-AB/BB	0	9.78428	0	Healthy
2282	62	TP1	1	12	IL-10	1.75084e-05	9.78428	1.78944e-06	Healthy
2292	62	TP1	1	12	IL-1α	0	9.78428	0	Healthy
2284	62	TP1	1	12	IL-12 p40	9.75324e-05	9.78428	9.96828e-06	Healthy
2296	62	TP1	1	12	IL-1β	6.08723e-05	9.78428	6.22145e-06	Healthy
2289	62	TP1	1	12	IL-8	0.000373172	9.78428	3.814e-05	Healthy
2300	62	TP1	1	12	CXCL1	0.00111393	9.78428	0.000113849	Healthy
2298	62	TP1	1	12	IL-1RA	0.0137975	9.78428	0.00141017	Healthy
2283	62	TP1	1	12	IP-10	0.0336925	9.78428	0.00344354	Healthy
2294	62	TP1	1	12	Lactoferrin	1.71201e+06	9.78428	174976	Healthy
2281	62	TP1	1	12	Lysozyme	3.06258e+06	9.78428	313010	Healthy
3372	63	TP1	1	15	IFN-γ	0	4.37918	0	Scarring
3361	63	TP1	1	15	PDGF-AB/BB	0	4.37918	0	Scarring
3369	63	TP1	1	15	IL-10	1.19635e-05	4.37918	2.73191e-06	Scarring
3364	63	TP1	1	15	IL-1α	0.000123236	4.37918	2.81414e-05	Scarring
3366	63	TP1	1	15	IL-12 p40	5.44455e-05	4.37918	1.24328e-05	Scarring
3367	63	TP1	1	15	IL-1β	6.25278e-05	4.37918	1.42784e-05	Scarring
3362	63	TP1	1	15	IL-8	0.000479621	4.37918	0.000109523	Scarring
3360	63	TP1	1	15	CXCL1	0.00140414	4.37918	0.000320639	Scarring
3374	63	TP1	1	15	IL-1RA	0.0248205	4.37918	0.00566785	Scarring
3363	63	TP1	1	15	IP-10	0.0054457	4.37918	0.00124354	Scarring
3370	63	TP1	1	15	Lactoferrin	4.91261e+06	4.37918	1.12181e+06	Scarring
3359	63	TP1	1	15	Lysozyme	4.0731e+06	4.37918	930106	Scarring
1422	64	TP1	2	12	IFN-γ	0	7.86901	0	Scarring
1417	64	TP1	2	12	PDGF-AB/BB	0	7.86901	0	Scarring
1420	64	TP1	2	12	IL-10	5.32851e-05	7.86901	6.77152e-06	Scarring
1426	64	TP1	2	12	IL-1α	0.000225526	7.86901	2.86601e-05	Scarring
1429	64	TP1	2	12	IL-12 p40	0.000160911	7.86901	2.04487e-05	Scarring
1419	64	TP1	2	12	IL-1β	0.000175883	7.86901	2.23514e-05	Scarring
1423	64	TP1	2	12	IL-8	0.000271969	7.86901	3.4562e-05	Scarring
1430	64	TP1	2	12	CXCL1	0.000771738	7.86901	9.8073e-05	Scarring
1421	64	TP1	2	12	IL-1RA	0.00988356	7.86901	0.00125601	Scarring
1418	64	TP1	2	12	IP-10	0.0127104	7.86901	0.00161524	Scarring
1427	64	TP1	2	12	Lactoferrin	9.37215e+06	7.86901	1.19102e+06	Scarring
1425	64	TP1	2	12	Lysozyme	1.63732e+06	7.86901	208072	Scarring
494	64	TP2	2	13	IFN-γ	0	7.05574	0	Scarring
500	64	TP2	2	13	PDGF-AB/BB	0	7.05574	0	Scarring
490	64	TP2	2	13	IL-10	2.46008e-05	7.05574	3.48664e-06	Scarring
493	64	TP2	2	13	IL-1α	0.000673791	7.05574	9.54955e-05	Scarring
495	64	TP2	2	13	IL-12 p40	0.000181172	7.05574	2.56773e-05	Scarring
485	64	TP2	2	13	IL-1β	0.000174223	7.05574	2.46924e-05	Scarring
481	64	TP2	2	13	IL-8	0.00681981	7.05574	0.000966563	Scarring
487	64	TP2	2	13	CXCL1	0.00200033	7.05574	0.000283504	Scarring
484	64	TP2	2	13	IL-1RA	0.021156	7.05574	0.00299841	Scarring
483	64	TP2	2	13	IP-10	0.0280779	7.05574	0.00397944	Scarring
499	64	TP2	2	13	Lactoferrin	9.85838e+06	7.05574	1.39721e+06	Scarring
482	64	TP2	2	13	Lysozyme	4.12987e+06	7.05574	585322	Scarring
1404	65	TP1	1	13	IFN-γ	0	6.03314	0	Scarring
1394	65	TP1	1	13	PDGF-AB/BB	0	6.03314	0	Scarring
1409	65	TP1	1	13	IL-10	0	6.03314	0	Scarring
1405	65	TP1	1	13	IL-1α	3.62839e-05	6.03314	6.0141e-06	Scarring
1396	65	TP1	1	13	IL-12 p40	2.05e-07	6.03314	3.3979e-08	Scarring
1410	65	TP1	1	13	IL-1β	0	6.03314	0	Scarring
1399	65	TP1	1	13	IL-8	0.000100973	6.03314	1.67364e-05	Scarring
1412	65	TP1	1	13	CXCL1	0.00054577	6.03314	9.04621e-05	Scarring
1393	65	TP1	1	13	IL-1RA	0.00359859	6.03314	0.000596471	Scarring
1398	65	TP1	1	13	IP-10	0.0154971	6.03314	0.00256867	Scarring
1400	65	TP1	1	13	Lactoferrin	1.72258e+06	6.03314	285520	Scarring
1395	65	TP1	1	13	Lysozyme	1.07019e+06	6.03314	177385	Scarring
2670	66	TP2	2	19	IFN-γ	0	5.56191	0	Scarring
2671	66	TP2	2	19	PDGF-AB/BB	0	5.56191	0	Scarring
2664	66	TP2	2	19	IL-10	1.47392e-05	5.56191	2.65002e-06	Scarring
2677	66	TP2	2	19	IL-1α	0.000330442	5.56191	5.94117e-05	Scarring
2672	66	TP2	2	19	IL-12 p40	1.68807e-05	5.56191	3.03506e-06	Scarring
2665	66	TP2	2	19	IL-1β	4.7139e-05	5.56191	8.47532e-06	Scarring
2663	66	TP2	2	19	IL-8	0.000391665	5.56191	7.04191e-05	Scarring
2668	66	TP2	2	19	CXCL1	0.00157482	5.56191	0.000283144	Scarring
2676	66	TP2	2	19	IL-1RA	0.0206549	5.56191	0.00371364	Scarring
2666	66	TP2	2	19	IP-10	0.0167361	5.56191	0.00300905	Scarring
2669	66	TP2	2	19	Lactoferrin	84507	5.56191	15193.9	Scarring
2667	66	TP2	2	19	Lysozyme	2.20654e+06	5.56191	396724	Scarring
900	67	TP1	1	12	IFN-γ	0	9.52172	0	Healthy
897	67	TP1	1	12	PDGF-AB/BB	0	9.52172	0	Healthy
908	67	TP1	1	12	IL-10	3.04419e-05	9.52172	3.1971e-06	Healthy
892	67	TP1	1	12	IL-1α	0.000104453	9.52172	1.097e-05	Healthy
895	67	TP1	1	12	IL-12 p40	0.000137147	9.52172	1.44036e-05	Healthy
902	67	TP1	1	12	IL-1β	0.000177191	9.52172	1.86091e-05	Healthy
891	67	TP1	1	12	IL-8	0.000608815	9.52172	6.39396e-05	Healthy
890	67	TP1	1	12	CXCL1	0.000856877	9.52172	8.99919e-05	Healthy
889	67	TP1	1	12	IL-1RA	0.0142786	9.52172	0.00149958	Healthy
893	67	TP1	1	12	IP-10	0.0129831	9.52172	0.00136353	Healthy
904	67	TP1	1	12	Lactoferrin	868220	9.52172	91183.1	Healthy
896	67	TP1	1	12	Lysozyme	1.28915e+06	9.52172	135390	Healthy
2357	68	TP1	2	12	IFN-γ	0	8.00218	0	Healthy
2351	68	TP1	2	12	PDGF-AB/BB	0	8.00218	0	Healthy
2370	68	TP1	2	12	IL-10	3.52751e-05	8.00218	4.40819e-06	Healthy
2369	68	TP1	2	12	IL-1α	4.69257e-06	8.00218	5.86412e-07	Healthy
2367	68	TP1	2	12	IL-12 p40	0.000128594	8.00218	1.60699e-05	Healthy
2355	68	TP1	2	12	IL-1β	0.000125627	8.00218	1.56991e-05	Healthy
2364	68	TP1	2	12	IL-8	0.000212706	8.00218	2.6581e-05	Healthy
2361	68	TP1	2	12	CXCL1	0.00147272	8.00218	0.00018404	Healthy
2352	68	TP1	2	12	IL-1RA	0.0125416	8.00218	0.00156728	Healthy
2353	68	TP1	2	12	IP-10	0.0151084	8.00218	0.00188804	Healthy
2359	68	TP1	2	12	Lactoferrin	9.27213e+06	8.00218	1.1587e+06	Healthy
2354	68	TP1	2	12	Lysozyme	1.93504e+06	8.00218	241814	Healthy
292	68	TP2	2	14	IFN-γ	0	6.47313	0	Active Disease & Scarring
300	68	TP2	2	14	PDGF-AB/BB	0	6.47313	0	Active Disease & Scarring
309	68	TP2	2	14	IL-10	3.21432e-05	6.47313	4.96563e-06	Active Disease & Scarring
289	68	TP2	2	14	IL-1α	0	6.47313	0	Active Disease & Scarring
294	68	TP2	2	14	IL-12 p40	6.9688e-05	6.47313	1.07657e-05	Active Disease & Scarring
298	68	TP2	2	14	IL-1β	6.68928e-05	6.47313	1.03339e-05	Active Disease & Scarring
291	68	TP2	2	14	IL-8	0.000134795	6.47313	2.08238e-05	Active Disease & Scarring
290	68	TP2	2	14	CXCL1	0.000459752	6.47313	7.10247e-05	Active Disease & Scarring
293	68	TP2	2	14	IL-1RA	0.00293372	6.47313	0.000453215	Active Disease & Scarring
301	68	TP2	2	14	IP-10	0.0122134	6.47313	0.00188679	Active Disease & Scarring
296	68	TP2	2	14	Lactoferrin	1.19385e+07	6.47313	1.84431e+06	Active Disease & Scarring
302	68	TP2	2	14	Lysozyme	2.49561e+06	6.47313	385535	Active Disease & Scarring
1167	69	TP1	1	13	IFN-γ	0	6.96537	0	Healthy
1172	69	TP1	1	13	PDGF-AB/BB	0	6.96537	0	Healthy
1161	69	TP1	1	13	IL-10	1.44404e-05	6.96537	2.07317e-06	Healthy
1158	69	TP1	1	13	IL-1α	3.85172e-05	6.96537	5.52982e-06	Healthy
1153	69	TP1	1	13	IL-12 p40	3.47099e-05	6.96537	4.9832e-06	Healthy
1159	69	TP1	1	13	IL-1β	5.51766e-05	6.96537	7.92156e-06	Healthy
1155	69	TP1	1	13	IL-8	0.000559103	6.96537	8.02689e-05	Healthy
1162	69	TP1	1	13	CXCL1	0.00200321	6.96537	0.000287595	Healthy
1164	69	TP1	1	13	IL-1RA	0.0111625	6.96537	0.00160257	Healthy
1156	69	TP1	1	13	IP-10	0.0156909	6.96537	0.0022527	Healthy
1163	69	TP1	1	13	Lactoferrin	9.70028e+06	6.96537	1.39264e+06	Healthy
1154	69	TP1	1	13	Lysozyme	2.21193e+06	6.96537	317562	Healthy
2838	69	TP2	1	15	IFN-γ	0	8.63948	0	Scarring
2848	69	TP2	1	15	PDGF-AB/BB	0	8.63948	0	Scarring
2836	69	TP2	1	15	IL-10	1.82661e-05	8.63948	2.11426e-06	Scarring
2843	69	TP2	1	15	IL-1α	0.000477398	8.63948	5.52577e-05	Scarring
2839	69	TP2	1	15	IL-12 p40	8.44466e-05	8.63948	9.7745e-06	Scarring
2845	69	TP2	1	15	IL-1β	0.000169978	8.63948	1.96746e-05	Scarring
2833	69	TP2	1	15	IL-8	0.00159772	8.63948	0.000184932	Scarring
2847	69	TP2	1	15	CXCL1	0.00119006	8.63948	0.000137747	Scarring
2849	69	TP2	1	15	IL-1RA	0.0189623	8.63948	0.00219484	Scarring
2837	69	TP2	1	15	IP-10	0.00322077	8.63948	0.000372796	Scarring
2835	69	TP2	1	15	Lactoferrin	1.73879e+06	8.63948	201261	Scarring
2831	69	TP2	1	15	Lysozyme	570358	8.63948	66017.6	Scarring
2641	70	TP1	1	17	IFN-γ	0	7.44811	0	Scarring
2653	70	TP1	1	17	PDGF-AB/BB	0	7.44811	0	Scarring
2642	70	TP1	1	17	IL-10	1.57173e-05	7.44811	2.11024e-06	Scarring
2648	70	TP1	1	17	IL-1α	6.62837e-06	7.44811	8.89941e-07	Scarring
2647	70	TP1	1	17	IL-12 p40	4.54317e-05	7.44811	6.09977e-06	Scarring
2639	70	TP1	1	17	IL-1β	0.000101795	7.44811	1.36673e-05	Scarring
2656	70	TP1	1	17	IL-8	0.000285614	7.44811	3.83472e-05	Scarring
2650	70	TP1	1	17	CXCL1	0.00135997	7.44811	0.000182593	Scarring
2640	70	TP1	1	17	IL-1RA	0.00816995	7.44811	0.00109692	Scarring
2646	70	TP1	1	17	IP-10	0.0298397	7.44811	0.00400635	Scarring
2652	70	TP1	1	17	Lactoferrin	3.39576e+06	7.44811	455923	Scarring
2644	70	TP1	1	17	Lysozyme	1.81256e+06	7.44811	243358	Scarring
53	70	TP2	1	18	IFN-γ	0	4.46372	0	Scarring
50	70	TP2	1	18	PDGF-AB/BB	0	4.46372	0	Scarring
64	70	TP2	1	18	IL-10	1.82661e-05	4.46372	4.09214e-06	Scarring
66	70	TP2	1	18	IL-1α	0.000198035	4.46372	4.43655e-05	Scarring
59	70	TP2	1	18	IL-12 p40	0.00020648	4.46372	4.62575e-05	Scarring
57	70	TP2	1	18	IL-1β	0.00012888	4.46372	2.88728e-05	Scarring
49	70	TP2	1	18	IL-8	0.00259005	4.46372	0.000580245	Scarring
52	70	TP2	1	18	CXCL1	0.00166703	4.46372	0.000373461	Scarring
55	70	TP2	1	18	IL-1RA	0.0208746	4.46372	0.00467652	Scarring
51	70	TP2	1	18	IP-10	0.0144589	4.46372	0.00323922	Scarring
56	70	TP2	1	18	Lactoferrin	1.15088e+06	4.46372	257831	Scarring
60	70	TP2	1	18	Lysozyme	627901	4.46372	140668	Scarring
854	71	TP1	1	17	IFN-γ	0	6.4113	0	Healthy
858	71	TP1	1	17	PDGF-AB/BB	0	6.4113	0	Healthy
842	71	TP1	1	17	IL-10	2.92479e-05	6.4113	4.56194e-06	Healthy
849	71	TP1	1	17	IL-1α	1.86162e-05	6.4113	2.90366e-06	Healthy
846	71	TP1	1	17	IL-12 p40	8.65824e-05	6.4113	1.35047e-05	Healthy
852	71	TP1	1	17	IL-1β	6.88804e-05	6.4113	1.07436e-05	Healthy
841	71	TP1	1	17	IL-8	0.000153105	6.4113	2.38804e-05	Healthy
855	71	TP1	1	17	CXCL1	0.00101762	6.4113	0.000158723	Healthy
848	71	TP1	1	17	IL-1RA	0.0102518	6.4113	0.00159902	Healthy
845	71	TP1	1	17	IP-10	0.00429088	6.4113	0.000669268	Healthy
843	71	TP1	1	17	Lactoferrin	879101	6.4113	137118	Healthy
860	71	TP1	1	17	Lysozyme	1.45556e+06	6.4113	227030	Healthy
3482	72	TP2	2	14	IFN-γ	4.48536e-06	3.68135	1.2184e-06	F1 or P1-2
3483	72	TP2	2	14	PDGF-AB/BB	0	3.68135	0	F1 or P1-2
3480	72	TP2	2	14	IL-10	4.70868e-05	3.68135	1.27906e-05	F1 or P1-2
3493	72	TP2	2	14	IL-1α	3.32307e-05	3.68135	9.02676e-06	F1 or P1-2
3487	72	TP2	2	14	IL-12 p40	0.000241362	3.68135	6.55634e-05	F1 or P1-2
3491	72	TP2	2	14	IL-1β	0.000276048	3.68135	7.49854e-05	F1 or P1-2
3484	72	TP2	2	14	IL-8	0.000500752	3.68135	0.000136024	F1 or P1-2
3481	72	TP2	2	14	CXCL1	0.00216073	3.68135	0.00058694	F1 or P1-2
3496	72	TP2	2	14	IL-1RA	0.0373758	3.68135	0.0101527	F1 or P1-2
3479	72	TP2	2	14	IP-10	0.00478749	3.68135	0.00130047	F1 or P1-2
3485	72	TP2	2	14	Lactoferrin	120007	3.68135	32598.6	F1 or P1-2
3490	72	TP2	2	14	Lysozyme	143883	3.68135	39084.3	F1 or P1-2
1307	73	TP1	2	13	IFN-γ	0	5.6218	0	F1 or P1-2
1299	73	TP1	2	13	PDGF-AB/BB	0	5.6218	0	F1 or P1-2
1313	73	TP1	2	13	IL-10	2.92493e-05	5.6218	5.20282e-06	F1 or P1-2
1312	73	TP1	2	13	IL-1α	5.45962e-05	5.6218	9.71151e-06	F1 or P1-2
1306	73	TP1	2	13	IL-12 p40	9.96338e-05	5.6218	1.77228e-05	F1 or P1-2
1317	73	TP1	2	13	IL-1β	0.000135545	5.6218	2.41106e-05	F1 or P1-2
1300	73	TP1	2	13	IL-8	0.000450435	5.6218	8.01229e-05	F1 or P1-2
1305	73	TP1	2	13	CXCL1	0.00122257	5.6218	0.000217469	F1 or P1-2
1297	73	TP1	2	13	IL-1RA	0.0088584	5.6218	0.00157572	F1 or P1-2
1298	73	TP1	2	13	IP-10	0.00371494	5.6218	0.000660809	F1 or P1-2
1301	73	TP1	2	13	Lactoferrin	1.05581e+06	5.6218	187806	F1 or P1-2
1304	73	TP1	2	13	Lysozyme	1.16443e+06	5.6218	207128	F1 or P1-2
817	74	TP1	1	13	IFN-γ	0	9.16502	0	Healthy
822	74	TP1	1	13	PDGF-AB/BB	0.00010845	9.16502	1.1833e-05	Healthy
820	74	TP1	1	13	IL-10	3.87771e-05	9.16502	4.23099e-06	Healthy
831	74	TP1	1	13	IL-1α	0.000105247	9.16502	1.14835e-05	Healthy
826	74	TP1	1	13	IL-12 p40	0.000143021	9.16502	1.5605e-05	Healthy
827	74	TP1	1	13	IL-1β	0.00018159	9.16502	1.98134e-05	Healthy
818	74	TP1	1	13	IL-8	0.000862434	9.16502	9.41006e-05	Healthy
833	74	TP1	1	13	CXCL1	0.00451283	9.16502	0.000492397	Healthy
819	74	TP1	1	13	IL-1RA	0.0246637	9.16502	0.00269107	Healthy
821	74	TP1	1	13	IP-10	0.00618524	9.16502	0.000674874	Healthy
832	74	TP1	1	13	Lactoferrin	443023	9.16502	48338.5	Healthy
824	74	TP1	1	13	Lysozyme	785359	9.16502	85690.9	Healthy
1883	75	TP1	2	14	IFN-γ	0	6.96626	0	Healthy
1880	75	TP1	2	14	PDGF-AB/BB	0	6.96626	0	Healthy
1877	75	TP1	2	14	IL-10	2.57864e-05	6.96626	3.70162e-06	Healthy
1875	75	TP1	2	14	IL-1α	1.47066e-05	6.96626	2.11112e-06	Healthy
1873	75	TP1	2	14	IL-12 p40	7.72635e-05	6.96626	1.10911e-05	Healthy
1882	75	TP1	2	14	IL-1β	4.71146e-05	6.96626	6.76327e-06	Healthy
1874	75	TP1	2	14	IL-8	0.000149943	6.96626	2.15243e-05	Healthy
1876	75	TP1	2	14	CXCL1	0.000974295	6.96626	0.000139859	Healthy
1879	75	TP1	2	14	IL-1RA	0.0106211	6.96626	0.00152465	Healthy
1888	75	TP1	2	14	IP-10	0.0305002	6.96626	0.00437828	Healthy
1881	75	TP1	2	14	Lactoferrin	3.46596e+06	6.96626	497536	Healthy
1884	75	TP1	2	14	Lysozyme	7.61921e+06	6.96626	1.09373e+06	Healthy
673	76	TP1	1	12	IFN-γ	0	5.23998	0	Scarring
683	76	TP1	1	12	PDGF-AB/BB	0	5.23998	0	Scarring
691	76	TP1	1	12	IL-10	6.13416e-06	5.23998	1.17065e-06	Scarring
676	76	TP1	1	12	IL-1α	8.37573e-05	5.23998	1.59843e-05	Scarring
680	76	TP1	1	12	IL-12 p40	3.08235e-05	5.23998	5.88236e-06	Scarring
682	76	TP1	1	12	IL-1β	2.97446e-05	5.23998	5.67647e-06	Scarring
677	76	TP1	1	12	IL-8	0.000457056	5.23998	8.72246e-05	Scarring
675	76	TP1	1	12	CXCL1	0.000967791	5.23998	0.000184693	Scarring
674	76	TP1	1	12	IL-1RA	0.0113715	5.23998	0.00217014	Scarring
685	76	TP1	1	12	IP-10	0.0305016	5.23998	0.00582094	Scarring
690	76	TP1	1	12	Lactoferrin	1.01329e+07	5.23998	1.93377e+06	Scarring
688	76	TP1	1	12	Lysozyme	2.95684e+06	5.23998	564284	Scarring
2621	77	TP1	2	13	IFN-γ	0	4.80842	0	Scarring
2620	77	TP1	2	13	PDGF-AB/BB	0	4.80842	0	Scarring
2616	77	TP1	2	13	IL-10	1.10427e-05	4.80842	2.29654e-06	Scarring
2635	77	TP1	2	13	IL-1α	9.30274e-05	4.80842	1.93468e-05	Scarring
2619	77	TP1	2	13	IL-12 p40	0.000119538	4.80842	2.48602e-05	Scarring
2623	77	TP1	2	13	IL-1β	5.65845e-05	4.80842	1.17678e-05	Scarring
2617	77	TP1	2	13	IL-8	0.000526262	4.80842	0.000109446	Scarring
2624	77	TP1	2	13	CXCL1	0.00142286	4.80842	0.00029591	Scarring
2632	77	TP1	2	13	IL-1RA	0.0284009	4.80842	0.0059065	Scarring
2615	77	TP1	2	13	IP-10	0.00648	4.80842	0.00134764	Scarring
2618	77	TP1	2	13	Lactoferrin	3.48806e+06	4.80842	725406	Scarring
2622	77	TP1	2	13	Lysozyme	521762	4.80842	108510	Scarring
588	78	TP1	2	11	IFN-γ	0	3.9786	0	Healthy
578	78	TP1	2	11	PDGF-AB/BB	0	3.9786	0	Healthy
585	78	TP1	2	11	IL-10	2.89996e-05	3.9786	7.28889e-06	Healthy
584	78	TP1	2	11	IL-1α	7.50223e-05	3.9786	1.88564e-05	Healthy
593	78	TP1	2	11	IL-12 p40	0.000158721	3.9786	3.98938e-05	Healthy
580	78	TP1	2	11	IL-1β	8.83534e-05	3.9786	2.22071e-05	Healthy
587	78	TP1	2	11	IL-8	0.000140516	3.9786	3.53179e-05	Healthy
583	78	TP1	2	11	CXCL1	0.000394905	3.9786	9.92572e-05	Healthy
579	78	TP1	2	11	IL-1RA	0.0214752	3.9786	0.00539768	Healthy
586	78	TP1	2	11	IP-10	0.00682391	3.9786	0.00171515	Healthy
581	78	TP1	2	11	Lactoferrin	1.72258e+06	3.9786	432961	Healthy
577	78	TP1	2	11	Lysozyme	542818	3.9786	136434	Healthy
102	78	TP2	2	12	IFN-γ	0	6.9083	0	Healthy
116	78	TP2	2	12	PDGF-AB/BB	0	6.9083	0	Healthy
105	78	TP2	2	12	IL-10	3.96447e-05	6.9083	5.73871e-06	Healthy
97	78	TP2	2	12	IL-1α	5.86729e-06	6.9083	8.4931e-07	Healthy
104	78	TP2	2	12	IL-12 p40	7.99449e-05	6.9083	1.15723e-05	Healthy
100	78	TP2	2	12	IL-1β	5.53633e-05	6.9083	8.01403e-06	Healthy
99	78	TP2	2	12	IL-8	3.6908e-05	6.9083	5.34256e-06	Healthy
103	78	TP2	2	12	CXCL1	0.000135175	6.9083	1.95671e-05	Healthy
115	78	TP2	2	12	IL-1RA	0.00450656	6.9083	0.00065234	Healthy
101	78	TP2	2	12	IP-10	0.0130131	6.9083	0.0018837	Healthy
109	78	TP2	2	12	Lactoferrin	5.83338e+06	6.9083	844401	Healthy
98	78	TP2	2	12	Lysozyme	2.139e+06	6.9083	309628	Healthy
990	79	TP1	2	15	IFN-γ	0	7.56938	0	Infection
1001	79	TP1	2	15	PDGF-AB/BB	0	7.56938	0	Infection
992	79	TP1	2	15	IL-10	3.58033e-05	7.56938	4.73002e-06	Infection
985	79	TP1	2	15	IL-1α	2.81514e-05	7.56938	3.71911e-06	Infection
993	79	TP1	2	15	IL-12 p40	0.000214602	7.56938	2.83513e-05	Infection
998	79	TP1	2	15	IL-1β	0.00019222	7.56938	2.53944e-05	Infection
987	79	TP1	2	15	IL-8	0.000807143	7.56938	0.000106633	Infection
986	79	TP1	2	15	CXCL1	0.00125503	7.56938	0.000165804	Infection
997	79	TP1	2	15	IL-1RA	0.0163667	7.56938	0.00216222	Infection
994	79	TP1	2	15	IP-10	0.00967271	7.56938	0.00127787	Infection
989	79	TP1	2	15	Lactoferrin	657876	7.56938	86912.7	Infection
995	79	TP1	2	15	Lysozyme	660870	7.56938	87308.3	Infection
1137	80	TP1	1	14	IFN-γ	0	4.5089	0	Scarring
1135	80	TP1	1	14	PDGF-AB/BB	0	4.5089	0	Scarring
1131	80	TP1	1	14	IL-10	7.99401e-06	4.5089	1.77294e-06	Scarring
1146	80	TP1	1	14	IL-1α	5.25847e-06	4.5089	1.16624e-06	Scarring
1147	80	TP1	1	14	IL-12 p40	1.99754e-05	4.5089	4.43021e-06	Scarring
1138	80	TP1	1	14	IL-1β	2.92759e-05	4.5089	6.49291e-06	Scarring
1132	80	TP1	1	14	IL-8	0.000108771	4.5089	2.41237e-05	Scarring
1140	80	TP1	1	14	CXCL1	0.000644701	4.5089	0.000142984	Scarring
1133	80	TP1	1	14	IL-1RA	0.00556812	4.5089	0.00123492	Scarring
1130	80	TP1	1	14	IP-10	0.0137798	4.5089	0.00305613	Scarring
1143	80	TP1	1	14	Lactoferrin	1.74011e+06	4.5089	385928	Scarring
1129	80	TP1	1	14	Lysozyme	1.90048e+06	4.5089	421495	Scarring
428	80	TP2	1	15	IFN-γ	0	4.20451	0	Healthy
423	80	TP2	1	15	PDGF-AB/BB	0	4.20451	0	Healthy
418	80	TP2	1	15	IL-10	6.94395e-07	4.20451	1.65155e-07	Healthy
416	80	TP2	1	15	IL-1α	1.94226e-05	4.20451	4.61946e-06	Healthy
419	80	TP2	1	15	IL-12 p40	0	4.20451	0	Healthy
409	80	TP2	1	15	IL-1β	0	4.20451	0	Healthy
417	80	TP2	1	15	IL-8	0.000124717	4.20451	2.96625e-05	Healthy
413	80	TP2	1	15	CXCL1	0.000392669	4.20451	9.33923e-05	Healthy
412	80	TP2	1	15	IL-1RA	0.000204324	4.20451	4.85963e-05	Healthy
414	80	TP2	1	15	IP-10	0.00580129	4.20451	0.00137978	Healthy
420	80	TP2	1	15	Lactoferrin	4.07332e+06	4.20451	968797	Healthy
410	80	TP2	1	15	Lysozyme	2.84135e+06	4.20451	675787	Healthy
1902	81	TP1	1	14	IFN-γ	0	5.6039	0	Healthy
1907	81	TP1	1	14	PDGF-AB/BB	0	5.6039	0	Healthy
1898	81	TP1	1	14	IL-10	1.05739e-05	5.6039	1.88688e-06	Healthy
1911	81	TP1	1	14	IL-1α	0.000133229	5.6039	2.37744e-05	Healthy
1906	81	TP1	1	14	IL-12 p40	3.82082e-05	5.6039	6.81814e-06	Healthy
1903	81	TP1	1	14	IL-1β	5.99102e-05	5.6039	1.06908e-05	Healthy
1909	81	TP1	1	14	IL-8	0.000173422	5.6039	3.09467e-05	Healthy
1914	81	TP1	1	14	CXCL1	0.000454749	5.6039	8.11487e-05	Healthy
1897	81	TP1	1	14	IL-1RA	0.00702291	5.6039	0.00125322	Healthy
1918	81	TP1	1	14	IP-10	0.00749166	5.6039	0.00133687	Healthy
1900	81	TP1	1	14	Lactoferrin	2.95554e+06	5.6039	527408	Healthy
1912	81	TP1	1	14	Lysozyme	2.91972e+06	5.6039	521015	Healthy
766	82	TP1	1	14	IFN-γ	0	6.03082	0	Healthy
750	82	TP1	1	14	PDGF-AB/BB	0	6.03082	0	Healthy
748	82	TP1	1	14	IL-10	2.58612e-05	6.03082	4.28818e-06	Healthy
746	82	TP1	1	14	IL-1α	2.95434e-05	6.03082	4.89874e-06	Healthy
749	82	TP1	1	14	IL-12 p40	6.40171e-05	6.03082	1.0615e-05	Healthy
755	82	TP1	1	14	IL-1β	6.06095e-05	6.03082	1.005e-05	Healthy
758	82	TP1	1	14	IL-8	0.000409628	6.03082	6.79225e-05	Healthy
747	82	TP1	1	14	CXCL1	0.000946683	6.03082	0.000156974	Healthy
753	82	TP1	1	14	IL-1RA	0.0110052	6.03082	0.00182482	Healthy
745	82	TP1	1	14	IP-10	0.0110538	6.03082	0.00183289	Healthy
762	82	TP1	1	14	Lactoferrin	447417	6.03082	74188.4	Healthy
754	82	TP1	1	14	Lysozyme	1.32208e+06	6.03082	219221	Healthy
3641	82	TP2	1	15	IFN-γ	0	8.32559	0	Healthy
3627	82	TP2	1	15	PDGF-AB/BB	0	8.32559	0	Healthy
3624	82	TP2	1	15	IL-10	4.02678e-05	8.32559	4.83663e-06	Healthy
3626	82	TP2	1	15	IL-1α	3.77858e-06	8.32559	4.53851e-07	Healthy
3623	82	TP2	1	15	IL-12 p40	0.000111068	8.32559	1.33405e-05	Healthy
3625	82	TP2	1	15	IL-1β	8.64781e-05	8.32559	1.0387e-05	Healthy
3629	82	TP2	1	15	IL-8	0.000276962	8.32559	3.32663e-05	Healthy
3634	82	TP2	1	15	CXCL1	0.00141039	8.32559	0.000169404	Healthy
3628	82	TP2	1	15	IL-1RA	0.0173649	8.32559	0.00208572	Healthy
3630	82	TP2	1	15	IP-10	0.0190348	8.32559	0.0022863	Healthy
3633	82	TP2	1	15	Lactoferrin	222360	8.32559	26708	Healthy
3632	82	TP2	1	15	Lysozyme	1.42838e+06	8.32559	171566	Healthy
3050	83	TP1	1	11	IFN-γ	0	5.53382	0	Healthy
3054	83	TP1	1	11	PDGF-AB/BB	0	5.53382	0	Healthy
3056	83	TP1	1	11	IL-10	2.3337e-05	5.53382	4.21716e-06	Healthy
3047	83	TP1	1	11	IL-1α	2.52524e-05	5.53382	4.56329e-06	Healthy
3055	83	TP1	1	11	IL-12 p40	0.000217992	5.53382	3.93928e-05	Healthy
3053	83	TP1	1	11	IL-1β	0.000143286	5.53382	2.58928e-05	Healthy
3066	83	TP1	1	11	IL-8	0.000337837	5.53382	6.10496e-05	Healthy
3057	83	TP1	1	11	CXCL1	0.00128219	5.53382	0.000231701	Healthy
3048	83	TP1	1	11	IL-1RA	0.0246514	5.53382	0.00445469	Healthy
3051	83	TP1	1	11	IP-10	0.042877	5.53382	0.00774818	Healthy
3052	83	TP1	1	11	Lactoferrin	236980	5.53382	42824	Healthy
3049	83	TP1	1	11	Lysozyme	313143	5.53382	56587.1	Healthy
160	83	TP2	1	12	IFN-γ	0	1.8384	0	Scarring
150	83	TP2	1	12	PDGF-AB/BB	0	1.8384	0	Scarring
146	83	TP2	1	12	IL-10	2.20732e-05	1.8384	1.20067e-05	Scarring
153	83	TP2	1	12	IL-1α	4.94372e-06	1.8384	2.68914e-06	Scarring
157	83	TP2	1	12	IL-12 p40	0.000328965	1.8384	0.000178941	Scarring
149	83	TP2	1	12	IL-1β	0.000101795	1.8384	5.53715e-05	Scarring
151	83	TP2	1	12	IL-8	0.000374728	1.8384	0.000203834	Scarring
165	83	TP2	1	12	CXCL1	0.00132492	1.8384	0.000720691	Scarring
145	83	TP2	1	12	IL-1RA	0.0339704	1.8384	0.0184782	Scarring
147	83	TP2	1	12	IP-10	0.00245662	1.8384	0.00133628	Scarring
155	83	TP2	1	12	Lactoferrin	NA	1.8384	NA	Scarring
156	83	TP2	1	12	Lysozyme	52078.8	1.8384	28328.2	Scarring
1322	84	TP1	2	11	IFN-γ	0	10.3185	0	Healthy
1330	84	TP1	2	11	PDGF-AB/BB	0	10.3185	0	Healthy
1327	84	TP1	2	11	IL-10	5.97553e-05	10.3185	5.79109e-06	Healthy
1328	84	TP1	2	11	IL-1α	0.000129338	10.3185	1.25346e-05	Healthy
1340	84	TP1	2	11	IL-12 p40	0.000148807	10.3185	1.44214e-05	Healthy
1325	84	TP1	2	11	IL-1β	0.000126281	10.3185	1.22383e-05	Healthy
1338	84	TP1	2	11	IL-8	0.000221684	10.3185	2.14842e-05	Healthy
1321	84	TP1	2	11	CXCL1	0.000560325	10.3185	5.4303e-05	Healthy
1335	84	TP1	2	11	IL-1RA	0.0121325	10.3185	0.0011758	Healthy
1329	84	TP1	2	11	IP-10	0.00934186	10.3185	0.000905352	Healthy
1331	84	TP1	2	11	Lactoferrin	9.27213e+06	10.3185	898594	Healthy
1326	84	TP1	2	11	Lysozyme	1.93412e+06	10.3185	187442	Healthy
518	84	TP2	2	11	IFN-γ	0	10.946	0	Healthy
514	84	TP2	2	11	PDGF-AB/BB	0	10.946	0	Healthy
511	84	TP2	2	11	IL-10	3.90136e-05	10.946	3.56418e-06	Healthy
507	84	TP2	2	11	IL-1α	0.000342688	10.946	3.13071e-05	Healthy
510	84	TP2	2	11	IL-12 p40	0.0001316	10.946	1.20227e-05	Healthy
517	84	TP2	2	11	IL-1β	0.000100083	10.946	9.14337e-06	Healthy
515	84	TP2	2	11	IL-8	0.00400532	10.946	0.000365916	Healthy
505	84	TP2	2	11	CXCL1	0.00397945	10.946	0.000363552	Healthy
519	84	TP2	2	11	IL-1RA	0.0261179	10.946	0.00238606	Healthy
509	84	TP2	2	11	IP-10	0.0252029	10.946	0.00230247	Healthy
520	84	TP2	2	11	Lactoferrin	1.19385e+07	10.946	1.09067e+06	Healthy
506	84	TP2	2	11	Lysozyme	2.89544e+06	10.946	264520	Healthy
3040	85	TP2	2	12	IFN-γ	0	5.22599	0	Scarring
3029	85	TP2	2	12	PDGF-AB/BB	0	5.22599	0	Scarring
3031	85	TP2	2	12	IL-10	1.08127e-06	5.22599	2.06903e-07	Scarring
3025	85	TP2	2	12	IL-1α	0.000100362	5.22599	1.92044e-05	Scarring
3038	85	TP2	2	12	IL-12 p40	4.52078e-05	5.22599	8.65058e-06	Scarring
3023	85	TP2	2	12	IL-1β	3.89064e-05	5.22599	7.4448e-06	Scarring
3032	85	TP2	2	12	IL-8	0.000704138	5.22599	0.000134738	Scarring
3033	85	TP2	2	12	CXCL1	0.00132832	5.22599	0.000254175	Scarring
3024	85	TP2	2	12	IL-1RA	0.011424	5.22599	0.00218601	Scarring
3026	85	TP2	2	12	IP-10	0.0165984	5.22599	0.00317612	Scarring
3027	85	TP2	2	12	Lactoferrin	833647	5.22599	159520	Scarring
3028	85	TP2	2	12	Lysozyme	3.31808e+06	5.22599	634920	Scarring
2264	86	TP1	2	13	IFN-γ	0	10.0689	0	Healthy
2258	86	TP1	2	13	PDGF-AB/BB	0	10.0689	0	Healthy
2262	86	TP1	2	13	IL-10	1.65813e-05	10.0689	1.64679e-06	Healthy
2268	86	TP1	2	13	IL-1α	5.04594e-05	10.0689	5.01142e-06	Healthy
2267	86	TP1	2	13	IL-12 p40	5.36245e-05	10.0689	5.32577e-06	Healthy
2257	86	TP1	2	13	IL-1β	4.46465e-05	10.0689	4.43411e-06	Healthy
2270	86	TP1	2	13	IL-8	0.000533831	10.0689	5.30179e-05	Healthy
2259	86	TP1	2	13	CXCL1	0.0016526	10.0689	0.00016413	Healthy
2260	86	TP1	2	13	IL-1RA	0.0207778	10.0689	0.00206357	Healthy
2273	86	TP1	2	13	IP-10	0.0386391	10.0689	0.00383748	Healthy
2277	86	TP1	2	13	Lactoferrin	3.05712e+06	10.0689	303621	Healthy
2261	86	TP1	2	13	Lysozyme	1.37733e+06	10.0689	136790	Healthy
3223	86	TP2	2	13	IFN-γ	0	8.75601	0	Scarring
3226	86	TP2	2	13	PDGF-AB/BB	0	8.75601	0	Scarring
3220	86	TP2	2	13	IL-10	2.44688e-05	8.75601	2.79452e-06	Scarring
3218	86	TP2	2	13	IL-1α	3.51419e-05	8.75601	4.01347e-06	Scarring
3217	86	TP2	2	13	IL-12 p40	9.16358e-05	8.75601	1.04655e-05	Scarring
3216	86	TP2	2	13	IL-1β	6.11414e-05	8.75601	6.98279e-06	Scarring
3222	86	TP2	2	13	IL-8	0.000608572	8.75601	6.95034e-05	Scarring
3225	86	TP2	2	13	CXCL1	0.00151801	8.75601	0.000173368	Scarring
3219	86	TP2	2	13	IL-1RA	0.0158264	8.75601	0.00180749	Scarring
3224	86	TP2	2	13	IP-10	0.0445162	8.75601	0.00508407	Scarring
3229	86	TP2	2	13	Lactoferrin	886687	8.75601	101266	Scarring
3215	86	TP2	2	13	Lysozyme	1.39778e+06	8.75601	159637	Scarring
1601	87	TP1	1	13	IFN-γ	0	5.7407	0	Healthy
1592	87	TP1	1	13	PDGF-AB/BB	0	5.7407	0	Healthy
1591	87	TP1	1	13	IL-10	2.56628e-05	5.7407	4.47033e-06	Healthy
1604	87	TP1	1	13	IL-1α	5.05283e-06	5.7407	8.80176e-07	Healthy
1600	87	TP1	1	13	IL-12 p40	6.13662e-05	5.7407	1.06897e-05	Healthy
1586	87	TP1	1	13	IL-1β	8.0227e-05	5.7407	1.39751e-05	Healthy
1590	87	TP1	1	13	IL-8	0.000209095	5.7407	3.64232e-05	Healthy
1585	87	TP1	1	13	CXCL1	0.000954366	5.7407	0.000166245	Healthy
1587	87	TP1	1	13	IL-1RA	0.017753	5.7407	0.00309247	Healthy
1593	87	TP1	1	13	IP-10	0.0190411	5.7407	0.00331685	Healthy
1588	87	TP1	1	13	Lactoferrin	500666	5.7407	87213.3	Healthy
1606	87	TP1	1	13	Lysozyme	996212	5.7407	173535	Healthy
543	88	TP2	2	18	IFN-γ	0	5.03919	0	Infection
534	88	TP2	2	18	PDGF-AB/BB	0	5.03919	0	Infection
535	88	TP2	2	18	IL-10	6.39548e-06	5.03919	1.26915e-06	Infection
538	88	TP2	2	18	IL-1α	0.00109243	5.03919	0.000216787	Infection
539	88	TP2	2	18	IL-12 p40	7.35623e-05	5.03919	1.4598e-05	Infection
547	88	TP2	2	18	IL-1β	8.36949e-05	5.03919	1.66088e-05	Infection
532	88	TP2	2	18	IL-8	0.000756345	5.03919	0.000150092	Infection
529	88	TP2	2	18	CXCL1	0.0019093	5.03919	0.000378891	Infection
537	88	TP2	2	18	IL-1RA	0.0194566	5.03919	0.00386106	Infection
540	88	TP2	2	18	IP-10	0.00237292	5.03919	0.000470893	Infection
536	88	TP2	2	18	Lactoferrin	589407	5.03919	116965	Infection
531	88	TP2	2	18	Lysozyme	977724	5.03919	194024	Infection
2113	89	TP1	1	18	IFN-γ	0	6.96626	0	Healthy
2118	89	TP1	1	18	PDGF-AB/BB	0	6.96626	0	Healthy
2135	89	TP1	1	18	IL-10	1.12671e-05	6.96626	1.61738e-06	Healthy
2119	89	TP1	1	18	IL-1α	0.000165774	6.96626	2.37968e-05	Healthy
2120	89	TP1	1	18	IL-12 p40	4.98458e-05	6.96626	7.15532e-06	Healthy
2121	89	TP1	1	18	IL-1β	4.7041e-05	6.96626	6.75269e-06	Healthy
2117	89	TP1	1	18	IL-8	0.00029846	6.96626	4.28437e-05	Healthy
2122	89	TP1	1	18	CXCL1	0.00107889	6.96626	0.000154874	Healthy
2114	89	TP1	1	18	IL-1RA	0.0188997	6.96626	0.00271303	Healthy
2115	89	TP1	1	18	IP-10	0.0135871	6.96626	0.00195042	Healthy
2129	89	TP1	1	18	Lactoferrin	1.00626e+06	6.96626	144448	Healthy
2127	89	TP1	1	18	Lysozyme	716065	6.96626	102791	Healthy
738	90	TP1	2	12	IFN-γ	0	6.14258	0	Healthy
730	90	TP1	2	12	PDGF-AB/BB	0	6.14258	0	Healthy
725	90	TP1	2	12	IL-10	1.05672e-05	6.14258	1.72032e-06	Healthy
736	90	TP1	2	12	IL-1α	4.93365e-06	6.14258	8.03188e-07	Healthy
721	90	TP1	2	12	IL-12 p40	5.0142e-05	6.14258	8.16302e-06	Healthy
739	90	TP1	2	12	IL-1β	5.26592e-05	6.14258	8.5728e-06	Healthy
722	90	TP1	2	12	IL-8	0.000199353	6.14258	3.24543e-05	Healthy
723	90	TP1	2	12	CXCL1	0.000269458	6.14258	4.38672e-05	Healthy
727	90	TP1	2	12	IL-1RA	0.0049087	6.14258	0.000799126	Healthy
728	90	TP1	2	12	IP-10	0.011769	6.14258	0.00191597	Healthy
726	90	TP1	2	12	Lactoferrin	1.69259e+06	6.14258	275551	Healthy
731	90	TP1	2	12	Lysozyme	2.68114e+06	6.14258	436484	Healthy
2792	90	TP2	2	13	IFN-γ	0	6.36136	0	Healthy
2793	90	TP2	2	13	PDGF-AB/BB	0	6.36136	0	Healthy
2789	90	TP2	2	13	IL-10	2.20694e-05	6.36136	3.46929e-06	Healthy
2791	90	TP2	2	13	IL-1α	1.15504e-05	6.36136	1.81571e-06	Healthy
2790	90	TP2	2	13	IL-12 p40	5.24712e-05	6.36136	8.24843e-06	Healthy
2786	90	TP2	2	13	IL-1β	7.06831e-05	6.36136	1.11113e-05	Healthy
2783	90	TP2	2	13	IL-8	0.000108767	6.36136	1.70981e-05	Healthy
2785	90	TP2	2	13	CXCL1	0.000239622	6.36136	3.76683e-05	Healthy
2798	90	TP2	2	13	IL-1RA	0.00540513	6.36136	0.000849682	Healthy
2784	90	TP2	2	13	IP-10	0.0309065	6.36136	0.00485847	Healthy
2794	90	TP2	2	13	Lactoferrin	3.48806e+06	6.36136	548319	Healthy
2787	90	TP2	2	13	Lysozyme	2.99378e+06	6.36136	470620	Healthy
1197	91	TP1	2	13	IFN-γ	0	7.29116	0	Healthy
1182	91	TP1	2	13	PDGF-AB/BB	0	7.29116	0	Healthy
1188	91	TP1	2	13	IL-10	1.4871e-05	7.29116	2.03959e-06	Healthy
1179	91	TP1	2	13	IL-1α	6.6182e-07	7.29116	9.07702e-08	Healthy
1193	91	TP1	2	13	IL-12 p40	3.24092e-05	7.29116	4.44499e-06	Healthy
1190	91	TP1	2	13	IL-1β	9.2828e-06	7.29116	1.27316e-06	Healthy
1181	91	TP1	2	13	IL-8	7.2925e-05	7.29116	1.00018e-05	Healthy
1185	91	TP1	2	13	CXCL1	0.000283487	7.29116	3.88809e-05	Healthy
1178	91	TP1	2	13	IL-1RA	0.00316393	7.29116	0.00043394	Healthy
1177	91	TP1	2	13	IP-10	0.0106666	7.29116	0.00146295	Healthy
1180	91	TP1	2	13	Lactoferrin	797222	7.29116	109341	Healthy
1186	91	TP1	2	13	Lysozyme	1.20469e+06	7.29116	165226	Healthy
1279	92	TP1	1	13	IFN-γ	0	3.86684	0	Healthy
1274	92	TP1	1	13	PDGF-AB/BB	0	3.86684	0	Healthy
1278	92	TP1	1	13	IL-10	1.72749e-05	3.86684	4.46744e-06	Healthy
1292	92	TP1	1	13	IL-1α	2.51215e-05	3.86684	6.49665e-06	Healthy
1281	92	TP1	1	13	IL-12 p40	0.000121423	3.86684	3.14012e-05	Healthy
1291	92	TP1	1	13	IL-1β	8.14054e-05	3.86684	2.10522e-05	Healthy
1282	92	TP1	1	13	IL-8	0.00024762	3.86684	6.40368e-05	Healthy
1276	92	TP1	1	13	CXCL1	0.000593182	3.86684	0.000153402	Healthy
1273	92	TP1	1	13	IL-1RA	0.0204786	3.86684	0.00529596	Healthy
1275	92	TP1	1	13	IP-10	0.00524892	3.86684	0.00135742	Healthy
1285	92	TP1	1	13	Lactoferrin	407025	3.86684	105260	Healthy
1283	92	TP1	1	13	Lysozyme	420643	3.86684	108782	Healthy
602	93	TP1	1	14	IFN-γ	0	5.65272	0	Healthy
603	93	TP1	1	14	PDGF-AB/BB	0	5.65272	0	Healthy
605	93	TP1	1	14	IL-10	3.16334e-05	5.65272	5.59615e-06	Healthy
604	93	TP1	1	14	IL-1α	7.11628e-05	5.65272	1.25891e-05	Healthy
614	93	TP1	1	14	IL-12 p40	0.000146929	5.65272	2.59926e-05	Healthy
601	93	TP1	1	14	IL-1β	0.000138783	5.65272	2.45516e-05	Healthy
606	93	TP1	1	14	IL-8	0.000239809	5.65272	4.24237e-05	Healthy
617	93	TP1	1	14	CXCL1	0.000992453	5.65272	0.000175571	Healthy
610	93	TP1	1	14	IL-1RA	0.0134563	5.65272	0.0023805	Healthy
611	93	TP1	1	14	IP-10	0.0161559	5.65272	0.00285808	Healthy
613	93	TP1	1	14	Lactoferrin	453216	5.65272	80176.6	Healthy
612	93	TP1	1	14	Lysozyme	785725	5.65272	139000	Healthy
193	94	TP1	2	12	IFN-γ	3.01281e-06	4.40951	6.83254e-07	Healthy
194	94	TP1	2	12	PDGF-AB/BB	0	4.40951	0	Healthy
200	94	TP1	2	12	IL-10	3.76639e-05	4.40951	8.54153e-06	Healthy
201	94	TP1	2	12	IL-1α	9.17622e-05	4.40951	2.08101e-05	Healthy
204	94	TP1	2	12	IL-12 p40	0.000500113	4.40951	0.000113417	Healthy
198	94	TP1	2	12	IL-1β	0.000136455	4.40951	3.09456e-05	Healthy
206	94	TP1	2	12	IL-8	0.000318598	4.40951	7.22526e-05	Healthy
196	94	TP1	2	12	CXCL1	0.001544	4.40951	0.000350153	Healthy
207	94	TP1	2	12	IL-1RA	0.0382888	4.40951	0.00868325	Healthy
195	94	TP1	2	12	IP-10	0.00728738	4.40951	0.00165265	Healthy
213	94	TP1	2	12	Lactoferrin	2.69496e+06	4.40951	611170	Healthy
205	94	TP1	2	12	Lysozyme	144087	4.40951	32676.4	Healthy
346	94	TP2	2	12	IFN-γ	1.05533e-06	5.08602	2.07497e-07	Healthy
354	94	TP2	2	12	PDGF-AB/BB	0	5.08602	0	Healthy
338	94	TP2	2	12	IL-10	6.30915e-05	5.08602	1.24049e-05	Healthy
340	94	TP2	2	12	IL-1α	0.000123597	5.08602	2.43013e-05	Healthy
349	94	TP2	2	12	IL-12 p40	0.000326454	5.08602	6.41866e-05	Healthy
350	94	TP2	2	12	IL-1β	0.000190149	5.08602	3.73866e-05	Healthy
342	94	TP2	2	12	IL-8	0.000395301	5.08602	7.77231e-05	Healthy
348	94	TP2	2	12	CXCL1	0.00202977	5.08602	0.000399088	Healthy
341	94	TP2	2	12	IL-1RA	0.0291802	5.08602	0.00573733	Healthy
339	94	TP2	2	12	IP-10	0.027965	5.08602	0.00549841	Healthy
337	94	TP2	2	12	Lactoferrin	891320	5.08602	175249	Healthy
343	94	TP2	2	12	Lysozyme	842754	5.08602	165700	Healthy
2939	95	TP2	1	13	IFN-γ	0	4.47016	0	Scarring
2932	95	TP2	1	13	PDGF-AB/BB	0	4.47016	0	Scarring
2942	95	TP2	1	13	IL-10	0	4.47016	0	Scarring
2927	95	TP2	1	13	IL-1α	4.24138e-05	4.47016	9.4882e-06	Scarring
2934	95	TP2	1	13	IL-12 p40	3.35478e-05	4.47016	7.50482e-06	Scarring
2937	95	TP2	1	13	IL-1β	1.50784e-05	4.47016	3.37313e-06	Scarring
2931	95	TP2	1	13	IL-8	0.000166714	4.47016	3.72948e-05	Scarring
2928	95	TP2	1	13	CXCL1	0.000992768	4.47016	0.000222088	Scarring
2929	95	TP2	1	13	IL-1RA	0.0106039	4.47016	0.00237214	Scarring
2933	95	TP2	1	13	IP-10	0.0101812	4.47016	0.00227759	Scarring
2930	95	TP2	1	13	Lactoferrin	1.11295e+06	4.47016	248973	Scarring
2935	95	TP2	1	13	Lysozyme	8.26812e+06	4.47016	1.84963e+06	Scarring
2079	96	TP1	1	12	IFN-γ	0.000198589	8.39626	2.3652e-05	Healthy
2224	96	TP1	1	11	IFN-γ	0	6.1941	0	Healthy
2081	96	TP1	1	12	PDGF-AB/BB	0	8.39626	0	Healthy
2223	96	TP1	1	11	PDGF-AB/BB	0	6.1941	0	Healthy
2067	96	TP1	1	12	IL-10	6.72668e-05	8.39626	8.01152e-06	Healthy
2212	96	TP1	1	11	IL-10	1.33531e-05	6.1941	2.15578e-06	Healthy
2065	96	TP1	1	12	IL-1α	0.000303008	8.39626	3.60884e-05	Healthy
2216	96	TP1	1	11	IL-1α	0	6.1941	0	Healthy
2077	96	TP1	1	12	IL-12 p40	0.000537342	8.39626	6.39977e-05	Healthy
2218	96	TP1	1	11	IL-12 p40	6.5887e-05	6.1941	1.06371e-05	Healthy
2071	96	TP1	1	12	IL-1β	0.000293685	8.39626	3.49781e-05	Healthy
2215	96	TP1	1	11	IL-1β	5.68818e-05	6.1941	9.18322e-06	Healthy
2087	96	TP1	1	12	IL-8	0.0010115	8.39626	0.00012047	Healthy
2214	96	TP1	1	11	IL-8	0.000152699	6.1941	2.46523e-05	Healthy
2068	96	TP1	1	12	CXCL1	0.00383898	8.39626	0.000457225	Healthy
2210	96	TP1	1	11	CXCL1	0.000956413	6.1941	0.000154407	Healthy
2073	96	TP1	1	12	IL-1RA	0.0608561	8.39626	0.007248	Healthy
2227	96	TP1	1	11	IL-1RA	0.0167178	6.1941	0.00269899	Healthy
2072	96	TP1	1	12	IP-10	0.012751	8.39626	0.00151865	Healthy
2211	96	TP1	1	11	IP-10	0.00417701	6.1941	0.000674353	Healthy
2069	96	TP1	1	12	Lactoferrin	3.53863e+06	8.39626	421453	Healthy
2219	96	TP1	1	11	Lactoferrin	18273.6	6.1941	2950.16	Healthy
2066	96	TP1	1	12	Lysozyme	1.40639e+06	8.39626	167502	Healthy
2209	96	TP1	1	11	Lysozyme	515464	6.1941	83218.5	Healthy
1698	97	TP1	1	15	IFN-γ	0	6.66532	0	Healthy
1681	97	TP1	1	15	PDGF-AB/BB	0	6.66532	0	Healthy
1682	97	TP1	1	15	IL-10	8.21801e-06	6.66532	1.23295e-06	Healthy
1695	97	TP1	1	15	IL-1α	3.96588e-06	6.66532	5.95001e-07	Healthy
1694	97	TP1	1	15	IL-12 p40	2.1985e-05	6.66532	3.29842e-06	Healthy
1696	97	TP1	1	15	IL-1β	0	6.66532	0	Healthy
1688	97	TP1	1	15	IL-8	0.000137203	6.66532	2.05845e-05	Healthy
1684	97	TP1	1	15	CXCL1	0.000457952	6.66532	6.87066e-05	Healthy
1691	97	TP1	1	15	IL-1RA	0.00899074	6.66532	0.00134888	Healthy
1683	97	TP1	1	15	IP-10	0.0166807	6.66532	0.00250261	Healthy
1686	97	TP1	1	15	Lactoferrin	7.48879e+06	6.66532	1.12355e+06	Healthy
1687	97	TP1	1	15	Lysozyme	1.11927e+06	6.66532	167924	Healthy
3528	97	TP2	1	16	IFN-γ	0	7.44914	0	Healthy
3548	97	TP2	1	16	PDGF-AB/BB	0	7.44914	0	Healthy
3536	97	TP2	1	16	IL-10	1.93199e-05	7.44914	2.59357e-06	Healthy
3532	97	TP2	1	16	IL-1α	2.11477e-05	7.44914	2.83895e-06	Healthy
3542	97	TP2	1	16	IL-12 p40	3.43454e-05	7.44914	4.61065e-06	Healthy
3541	97	TP2	1	16	IL-1β	9.0595e-06	7.44914	1.21618e-06	Healthy
3534	97	TP2	1	16	IL-8	9.36007e-05	7.44914	1.25653e-05	Healthy
3530	97	TP2	1	16	CXCL1	0.000352936	7.44914	4.73794e-05	Healthy
3540	97	TP2	1	16	IL-1RA	0.00894984	7.44914	0.00120146	Healthy
3533	97	TP2	1	16	IP-10	0.011973	7.44914	0.0016073	Healthy
3527	97	TP2	1	16	Lactoferrin	1.01864e+07	7.44914	1.36745e+06	Healthy
3529	97	TP2	1	16	Lysozyme	1.69099e+06	7.44914	227004	Healthy
3000	98	TP2	2	12	IFN-γ	0	9.75001	0	Infection & F1 or P1-2 & Scarring
3004	98	TP2	2	12	PDGF-AB/BB	0	9.75001	0	Infection & F1 or P1-2 & Scarring
3009	98	TP2	2	12	IL-10	2.56658e-05	9.75001	2.63239e-06	Infection & F1 or P1-2 & Scarring
3011	98	TP2	2	12	IL-1α	2.74205e-05	9.75001	2.81236e-06	Infection & F1 or P1-2 & Scarring
3003	98	TP2	2	12	IL-12 p40	3.45156e-05	9.75001	3.54005e-06	Infection & F1 or P1-2 & Scarring
3001	98	TP2	2	12	IL-1β	4.49862e-05	9.75001	4.61397e-06	Infection & F1 or P1-2 & Scarring
3002	98	TP2	2	12	IL-8	0.000841737	9.75001	8.63319e-05	Infection & F1 or P1-2 & Scarring
3008	98	TP2	2	12	CXCL1	0.00116025	9.75001	0.000119	Infection & F1 or P1-2 & Scarring
3017	98	TP2	2	12	IL-1RA	0.00725647	9.75001	0.000744253	Infection & F1 or P1-2 & Scarring
3005	98	TP2	2	12	IP-10	0.0323659	9.75001	0.00331957	Infection & F1 or P1-2 & Scarring
3007	98	TP2	2	12	Lactoferrin	1.40474e+06	9.75001	144076	Infection & F1 or P1-2 & Scarring
2999	98	TP2	2	12	Lysozyme	1.81917e+06	9.75001	186582	Infection & F1 or P1-2 & Scarring
913	99	TP1	1	12	IFN-γ	1.26062e-05	12.3387	1.02168e-06	Healthy
919	99	TP1	1	12	PDGF-AB/BB	0	12.3387	0	Healthy
924	99	TP1	1	12	IL-10	5.44298e-05	12.3387	4.41131e-06	Healthy
922	99	TP1	1	12	IL-1α	0.00028742	12.3387	2.32942e-05	Healthy
915	99	TP1	1	12	IL-12 p40	0.000287328	12.3387	2.32867e-05	Healthy
917	99	TP1	1	12	IL-1β	0.000155872	12.3387	1.26328e-05	Healthy
918	99	TP1	1	12	IL-8	0.000770499	12.3387	6.24457e-05	Healthy
928	99	TP1	1	12	CXCL1	0.00173569	12.3387	0.00014067	Healthy
926	99	TP1	1	12	IL-1RA	0.0246384	12.3387	0.00199684	Healthy
916	99	TP1	1	12	IP-10	0.0181529	12.3387	0.00147122	Healthy
914	99	TP1	1	12	Lactoferrin	2.65453e+06	12.3387	215139	Healthy
927	99	TP1	1	12	Lysozyme	2.68513e+06	12.3387	217619	Healthy
461	99	TP2	1	13	IFN-γ	5.96667e-06	9.32705	6.39717e-07	Healthy
458	99	TP2	1	13	PDGF-AB/BB	0	9.32705	0	Healthy
457	99	TP2	1	13	IL-10	2.07021e-05	9.32705	2.21958e-06	Healthy
469	99	TP2	1	13	IL-1α	0.00168986	9.32705	0.000181178	Healthy
464	99	TP2	1	13	IL-12 p40	8.49491e-05	9.32705	9.10782e-06	Healthy
462	99	TP2	1	13	IL-1β	8.3109e-05	9.32705	8.91054e-06	Healthy
466	99	TP2	1	13	IL-8	0.00116797	9.32705	0.000125224	Healthy
459	99	TP2	1	13	CXCL1	0.00256718	9.32705	0.000275241	Healthy
467	99	TP2	1	13	IL-1RA	0.0264165	9.32705	0.00283224	Healthy
475	99	TP2	1	13	IP-10	0.0183813	9.32705	0.00197075	Healthy
468	99	TP2	1	13	Lactoferrin	2.93213e+06	9.32705	314368	Healthy
463	99	TP2	1	13	Lysozyme	2.52939e+06	9.32705	271188	Healthy
3173	100	TP2	2	13	IFN-γ	0	10.121	0	Infection & F1 or P1-2
3169	100	TP2	2	13	PDGF-AB/BB	0	10.121	0	Infection & F1 or P1-2
3185	100	TP2	2	13	IL-10	8.37082e-05	10.121	8.27076e-06	Infection & F1 or P1-2
3174	100	TP2	2	13	IL-1α	7.53398e-05	10.121	7.44392e-06	Infection & F1 or P1-2
3184	100	TP2	2	13	IL-12 p40	0.000333035	10.121	3.29054e-05	Infection & F1 or P1-2
3180	100	TP2	2	13	IL-1β	0.000225568	10.121	2.22872e-05	Infection & F1 or P1-2
3175	100	TP2	2	13	IL-8	0.00128313	10.121	0.000126779	Infection & F1 or P1-2
3167	100	TP2	2	13	CXCL1	0.0021028	10.121	0.000207766	Infection & F1 or P1-2
3171	100	TP2	2	13	IL-1RA	0.0283595	10.121	0.00280205	Infection & F1 or P1-2
3178	100	TP2	2	13	IP-10	0.0413345	10.121	0.00408405	Infection & F1 or P1-2
3168	100	TP2	2	13	Lactoferrin	666422	10.121	65845.6	Infection & F1 or P1-2
3170	100	TP2	2	13	Lysozyme	1.28535e+06	10.121	126999	Infection & F1 or P1-2
810	101	TP1	1	17	IFN-γ	0	4.3686	0	Infection
799	101	TP1	1	17	PDGF-AB/BB	0	4.3686	0	Infection
796	101	TP1	1	17	IL-10	2.20764e-05	4.3686	5.05343e-06	Infection
811	101	TP1	1	17	IL-1α	5.32889e-06	4.3686	1.21982e-06	Infection
805	101	TP1	1	17	IL-12 p40	4.1822e-05	4.3686	9.57333e-06	Infection
802	101	TP1	1	17	IL-1β	5.83911e-05	4.3686	1.33661e-05	Infection
795	101	TP1	1	17	IL-8	0.000153191	4.3686	3.50664e-05	Infection
798	101	TP1	1	17	CXCL1	0.0003535	4.3686	8.09186e-05	Infection
800	101	TP1	1	17	IL-1RA	0.000603592	4.3686	0.000138166	Infection
793	101	TP1	1	17	IP-10	0.0156891	4.3686	0.00359133	Infection
797	101	TP1	1	17	Lactoferrin	678563	4.3686	155328	Infection
794	101	TP1	1	17	Lysozyme	1.23873e+06	4.3686	283552	Infection
3351	102	TP1	1	15	IFN-γ	3.40373e-06	6.80296	5.0033e-07	Scarring
3340	102	TP1	1	15	PDGF-AB/BB	0	6.80296	0	Scarring
3346	102	TP1	1	15	IL-10	0.000117887	6.80296	1.73287e-05	Scarring
3336	102	TP1	1	15	IL-1α	2.76244e-05	6.80296	4.06065e-06	Scarring
3339	102	TP1	1	15	IL-12 p40	0.000301003	6.80296	4.42458e-05	Scarring
3349	102	TP1	1	15	IL-1β	0.000168978	6.80296	2.48389e-05	Scarring
3337	102	TP1	1	15	IL-8	0.00026262	6.80296	3.86038e-05	Scarring
3348	102	TP1	1	15	CXCL1	0.000661646	6.80296	9.72585e-05	Scarring
3335	102	TP1	1	15	IL-1RA	0.0229426	6.80296	0.00337244	Scarring
3352	102	TP1	1	15	IP-10	0.0202404	6.80296	0.00297524	Scarring
3356	102	TP1	1	15	Lactoferrin	8.87052e+06	6.80296	1.30392e+06	Scarring
3338	102	TP1	1	15	Lysozyme	872665	6.80296	128277	Scarring
1552	103	TP1	1	13	IFN-γ	0	9.39093	0	Infection
1542	103	TP1	1	13	PDGF-AB/BB	0	9.39093	0	Infection
1539	103	TP1	1	13	IL-10	2.44704e-05	9.39093	2.60575e-06	Infection
1543	103	TP1	1	13	IL-1α	1.18037e-06	9.39093	1.25693e-07	Infection
1538	103	TP1	1	13	IL-12 p40	4.07848e-05	9.39093	4.343e-06	Infection
1544	103	TP1	1	13	IL-1β	3.38006e-05	9.39093	3.59928e-06	Infection
1540	103	TP1	1	13	IL-8	0.000192306	9.39093	2.04779e-05	Infection
1545	103	TP1	1	13	CXCL1	0.000351656	9.39093	3.74464e-05	Infection
1556	103	TP1	1	13	IL-1RA	0.00342646	9.39093	0.000364869	Infection
1537	103	TP1	1	13	IP-10	0.0244603	9.39093	0.00260467	Infection
1546	103	TP1	1	13	Lactoferrin	1.13854e+06	9.39093	121238	Infection
1558	103	TP1	1	13	Lysozyme	1.73918e+06	9.39093	185198	Infection
2023	104	TP1	1	16	IFN-γ	0	5.45227	0	F1 or P1-2 & Scarring
2026	104	TP1	1	16	PDGF-AB/BB	0	5.45227	0	F1 or P1-2 & Scarring
2018	104	TP1	1	16	IL-10	3.49697e-05	5.45227	6.41378e-06	F1 or P1-2 & Scarring
2031	104	TP1	1	16	IL-1α	0.000102163	5.45227	1.87376e-05	F1 or P1-2 & Scarring
2033	104	TP1	1	16	IL-12 p40	0.000289888	5.45227	5.31683e-05	F1 or P1-2 & Scarring
2038	104	TP1	1	16	IL-1β	0.000181191	5.45227	3.32323e-05	F1 or P1-2 & Scarring
2021	104	TP1	1	16	IL-8	0.000578666	5.45227	0.000106133	F1 or P1-2 & Scarring
2019	104	TP1	1	16	CXCL1	0.00197444	5.45227	0.000362131	F1 or P1-2 & Scarring
2017	104	TP1	1	16	IL-1RA	0.0247812	5.45227	0.00454511	F1 or P1-2 & Scarring
2020	104	TP1	1	16	IP-10	0.011782	5.45227	0.00216093	F1 or P1-2 & Scarring
2027	104	TP1	1	16	Lactoferrin	3.39576e+06	5.45227	622817	F1 or P1-2 & Scarring
2024	104	TP1	1	16	Lysozyme	1.86367e+06	5.45227	341815	F1 or P1-2 & Scarring
185	104	TP2	1	14	IFN-γ	0	4.97171	0	F1 or P1-2 & Scarring
184	104	TP2	1	14	PDGF-AB/BB	0	4.97171	0	F1 or P1-2 & Scarring
171	104	TP2	1	14	IL-10	5.17579e-05	4.97171	1.04105e-05	F1 or P1-2 & Scarring
176	104	TP2	1	14	IL-1α	1.94457e-05	4.97171	3.91126e-06	F1 or P1-2 & Scarring
169	104	TP2	1	14	IL-12 p40	0.000152257	4.97171	3.06247e-05	F1 or P1-2 & Scarring
177	104	TP2	1	14	IL-1β	0.000112811	4.97171	2.26906e-05	F1 or P1-2 & Scarring
178	104	TP2	1	14	IL-8	0.00045698	4.97171	9.1916e-05	F1 or P1-2 & Scarring
173	104	TP2	1	14	CXCL1	0.00329268	4.97171	0.000662283	F1 or P1-2 & Scarring
170	104	TP2	1	14	IL-1RA	0.0403642	4.97171	0.00811877	F1 or P1-2 & Scarring
183	104	TP2	1	14	IP-10	0.0181508	4.97171	0.00365081	F1 or P1-2 & Scarring
172	104	TP2	1	14	Lactoferrin	1.15088e+06	4.97171	231487	F1 or P1-2 & Scarring
174	104	TP2	1	14	Lysozyme	1.31992e+06	4.97171	265487	F1 or P1-2 & Scarring
2192	105	TP1	2	12	IFN-γ	0	8.40559	0	Healthy
2194	105	TP1	2	12	PDGF-AB/BB	0	8.40559	0	Healthy
2185	105	TP1	2	12	IL-10	3.12774e-05	8.40559	3.72102e-06	Healthy
2190	105	TP1	2	12	IL-1α	1.88319e-05	8.40559	2.2404e-06	Healthy
2186	105	TP1	2	12	IL-12 p40	8.17864e-05	8.40559	9.73e-06	Healthy
2198	105	TP1	2	12	IL-1β	3.9965e-05	8.40559	4.75458e-06	Healthy
2195	105	TP1	2	12	IL-8	0.0006481	8.40559	7.71034e-05	Healthy
2187	105	TP1	2	12	CXCL1	0.0017721	8.40559	0.000210824	Healthy
2204	105	TP1	2	12	IL-1RA	0.0179889	8.40559	0.00214011	Healthy
2199	105	TP1	2	12	IP-10	0.0392907	8.40559	0.00467435	Healthy
2191	105	TP1	2	12	Lactoferrin	119806	8.40559	14253.1	Healthy
2189	105	TP1	2	12	Lysozyme	4.17616e+06	8.40559	496831	Healthy
1502	106	TP1	2	12	IFN-γ	0	5.23532	0	Scarring
1490	106	TP1	2	12	PDGF-AB/BB	0	5.23532	0	Scarring
1501	106	TP1	2	12	IL-10	2.61572e-05	5.23532	4.9963e-06	Scarring
1504	106	TP1	2	12	IL-1α	0.000207208	5.23532	3.95789e-05	Scarring
1498	106	TP1	2	12	IL-12 p40	0.000181438	5.23532	3.46565e-05	Scarring
1494	106	TP1	2	12	IL-1β	0.000161264	5.23532	3.08031e-05	Scarring
1496	106	TP1	2	12	IL-8	0.000310469	5.23532	5.93029e-05	Scarring
1493	106	TP1	2	12	CXCL1	0.000519599	5.23532	9.92488e-05	Scarring
1497	106	TP1	2	12	IL-1RA	0.0168351	5.23532	0.00321569	Scarring
1489	106	TP1	2	12	IP-10	0.0108128	5.23532	0.00206535	Scarring
1491	106	TP1	2	12	Lactoferrin	5.83338e+06	5.23532	1.11424e+06	Scarring
1506	106	TP1	2	12	Lysozyme	718808	5.23532	137300	Scarring
1735	107	TP1	2	16	IFN-γ	0	5.26798	0	Scarring
1733	107	TP1	2	16	PDGF-AB/BB	0	5.26798	0	Scarring
1749	107	TP1	2	16	IL-10	6.84189e-06	5.26798	1.29877e-06	Scarring
1729	107	TP1	2	16	IL-1α	0	5.26798	0	Scarring
1746	107	TP1	2	16	IL-12 p40	2.01842e-05	5.26798	3.83148e-06	Scarring
1736	107	TP1	2	16	IL-1β	1.52981e-06	5.26798	2.90399e-07	Scarring
1731	107	TP1	2	16	IL-8	0.000106258	5.26798	2.01705e-05	Scarring
1743	107	TP1	2	16	CXCL1	0.000640578	5.26798	0.000121598	Scarring
1734	107	TP1	2	16	IL-1RA	0.0101306	5.26798	0.00192305	Scarring
1740	107	TP1	2	16	IP-10	0.0181012	5.26798	0.00343608	Scarring
1732	107	TP1	2	16	Lactoferrin	236980	5.26798	44985.1	Scarring
1730	107	TP1	2	16	Lysozyme	1.78816e+06	5.26798	339439	Scarring
3099	108	TP2	2	12	IFN-γ	0	4.94838	0	F1 or P1-2 & Scarring
3096	108	TP2	2	12	PDGF-AB/BB	0	4.94838	0	F1 or P1-2 & Scarring
3105	108	TP2	2	12	IL-10	7.9667e-05	4.94838	1.60996e-05	F1 or P1-2 & Scarring
3100	108	TP2	2	12	IL-1α	8.23922e-06	4.94838	1.66503e-06	F1 or P1-2 & Scarring
3108	108	TP2	2	12	IL-12 p40	0.000164282	4.94838	3.31991e-05	F1 or P1-2 & Scarring
3097	108	TP2	2	12	IL-1β	0.000106505	4.94838	2.15232e-05	F1 or P1-2 & Scarring
3106	108	TP2	2	12	IL-8	0.000191429	4.94838	3.86852e-05	F1 or P1-2 & Scarring
3104	108	TP2	2	12	CXCL1	0.000504174	4.94838	0.000101887	F1 or P1-2 & Scarring
3102	108	TP2	2	12	IL-1RA	0.00783242	4.94838	0.00158282	F1 or P1-2 & Scarring
3098	108	TP2	2	12	IP-10	0.0234747	4.94838	0.00474391	F1 or P1-2 & Scarring
3095	108	TP2	2	12	Lactoferrin	4.14945e+06	4.94838	838548	F1 or P1-2 & Scarring
3109	108	TP2	2	12	Lysozyme	983727	4.94838	198798	F1 or P1-2 & Scarring
2338	109	TP1	2	18	IFN-γ	0	5.83344	0	Scarring
2328	109	TP1	2	18	PDGF-AB/BB	0	5.83344	0	Scarring
2337	109	TP1	2	18	IL-10	2.46008e-05	5.83344	4.2172e-06	Scarring
2333	109	TP1	2	18	IL-1α	1.56438e-05	5.83344	2.68175e-06	Scarring
2332	109	TP1	2	18	IL-12 p40	6.39157e-05	5.83344	1.09568e-05	Scarring
2345	109	TP1	2	18	IL-1β	4.75474e-05	5.83344	8.15082e-06	Scarring
2335	109	TP1	2	18	IL-8	7.55268e-05	5.83344	1.29472e-05	Scarring
2344	109	TP1	2	18	CXCL1	0.000271552	5.83344	4.65509e-05	Scarring
2327	109	TP1	2	18	IL-1RA	0.00566121	5.83344	0.000970475	Scarring
2329	109	TP1	2	18	IP-10	0.00608882	5.83344	0.00104378	Scarring
2331	109	TP1	2	18	Lactoferrin	6.1992e+06	5.83344	1.0627e+06	Scarring
2336	109	TP1	2	18	Lysozyme	3.36e+06	5.83344	575990	Scarring
2981	109	TP2	2	18	IFN-γ	0	4.60164	0	Infection & F1 or P1-2 & Scarring
2979	109	TP2	2	18	PDGF-AB/BB	0	4.60164	0	Infection & F1 or P1-2 & Scarring
2982	109	TP2	2	18	IL-10	2.33299e-05	4.60164	5.0699e-06	Infection & F1 or P1-2 & Scarring
2986	109	TP2	2	18	IL-1α	0	4.60164	0	Infection & F1 or P1-2 & Scarring
2977	109	TP2	2	18	IL-12 p40	5.71146e-05	4.60164	1.24118e-05	Infection & F1 or P1-2 & Scarring
2980	109	TP2	2	18	IL-1β	5.93159e-05	4.60164	1.28902e-05	Infection & F1 or P1-2 & Scarring
2975	109	TP2	2	18	IL-8	5.39681e-05	4.60164	1.1728e-05	Infection & F1 or P1-2 & Scarring
2989	109	TP2	2	18	CXCL1	0.000257006	4.60164	5.5851e-05	Infection & F1 or P1-2 & Scarring
2976	109	TP2	2	18	IL-1RA	0.00565951	4.60164	0.00122989	Infection & F1 or P1-2 & Scarring
2984	109	TP2	2	18	IP-10	0.00961374	4.60164	0.0020892	Infection & F1 or P1-2 & Scarring
2978	109	TP2	2	18	Lactoferrin	1.01329e+07	4.60164	2.20203e+06	Infection & F1 or P1-2 & Scarring
2992	109	TP2	2	18	Lysozyme	3.08425e+06	4.60164	670250	Infection & F1 or P1-2 & Scarring
2520	110	TP1	1	13	IFN-γ	0	7.54246	0	Healthy
2529	110	TP1	1	13	PDGF-AB/BB	0	7.54246	0	Healthy
2522	110	TP1	1	13	IL-10	8.24593e-06	7.54246	1.09327e-06	Healthy
2521	110	TP1	1	13	IL-1α	4.34782e-06	7.54246	5.76445e-07	Healthy
2526	110	TP1	1	13	IL-12 p40	3.69835e-05	7.54246	4.90338e-06	Healthy
2519	110	TP1	1	13	IL-1β	1.21544e-05	7.54246	1.61146e-06	Healthy
2531	110	TP1	1	13	IL-8	0.000148971	7.54246	1.9751e-05	Healthy
2530	110	TP1	1	13	CXCL1	0.00089417	7.54246	0.000118552	Healthy
2525	110	TP1	1	13	IL-1RA	0.00945272	7.54246	0.00125327	Healthy
2528	110	TP1	1	13	IP-10	0.0402214	7.54246	0.00533266	Healthy
2533	110	TP1	1	13	Lactoferrin	1.32052e+06	7.54246	175078	Healthy
2524	110	TP1	1	13	Lysozyme	2.67394e+06	7.54246	354518	Healthy
3433	110	TP2	1	14	IFN-γ	0	6.24542	0	Healthy
3435	110	TP2	1	14	PDGF-AB/BB	0	6.24542	0	Healthy
3436	110	TP2	1	14	IL-10	3.56281e-05	6.24542	5.70468e-06	Healthy
3447	110	TP2	1	14	IL-1α	9.89671e-05	6.24542	1.58464e-05	Healthy
3437	110	TP2	1	14	IL-12 p40	0.00017114	6.24542	2.74024e-05	Healthy
3448	110	TP2	1	14	IL-1β	9.44542e-05	6.24542	1.51238e-05	Healthy
3432	110	TP2	1	14	IL-8	0.00050711	6.24542	8.1197e-05	Healthy
3431	110	TP2	1	14	CXCL1	0.002138	6.24542	0.000342331	Healthy
3443	110	TP2	1	14	IL-1RA	0.0265727	6.24542	0.00425476	Healthy
3440	110	TP2	1	14	IP-10	0.0574625	6.24542	0.00920075	Healthy
3450	110	TP2	1	14	Lactoferrin	1.93451e+06	6.24542	309748	Healthy
3434	110	TP2	1	14	Lysozyme	472576	6.24542	75667.6	Healthy
2100	111	TP1	1	19	IFN-γ	0	11.8908	0	Healthy
2096	111	TP1	1	19	PDGF-AB/BB	0	11.8908	0	Healthy
2094	111	TP1	1	19	IL-10	2.44079e-05	11.8908	2.05267e-06	Healthy
2093	111	TP1	1	19	IL-1α	0.00248847	11.8908	0.000209277	Healthy
2104	111	TP1	1	19	IL-12 p40	7.04551e-05	11.8908	5.92518e-06	Healthy
2095	111	TP1	1	19	IL-1β	1.42708e-05	11.8908	1.20015e-06	Healthy
2091	111	TP1	1	19	IL-8	0.00380274	11.8908	0.000319806	Healthy
2090	111	TP1	1	19	CXCL1	0.00356084	11.8908	0.000299462	Healthy
2101	111	TP1	1	19	IL-1RA	0.0188002	11.8908	0.00158107	Healthy
2108	111	TP1	1	19	IP-10	0.00418254	11.8908	0.000351746	Healthy
2097	111	TP1	1	19	Lactoferrin	662927	11.8908	55751.2	Healthy
2089	111	TP1	1	19	Lysozyme	573988	11.8908	48271.6	Healthy
2769	112	TP2	1	16	IFN-γ	0	6.17544	0	Scarring
2778	112	TP2	1	16	PDGF-AB/BB	0	6.17544	0	Scarring
2767	112	TP2	1	16	IL-10	4.77222e-05	6.17544	7.72774e-06	Scarring
2760	112	TP2	1	16	IL-1α	0	6.17544	0	Scarring
2765	112	TP2	1	16	IL-12 p40	0.000156243	6.17544	2.53007e-05	Scarring
2764	112	TP2	1	16	IL-1β	9.1707e-05	6.17544	1.48503e-05	Scarring
2759	112	TP2	1	16	IL-8	0.000267238	6.17544	4.32744e-05	Scarring
2762	112	TP2	1	16	CXCL1	0.000452746	6.17544	7.3314e-05	Scarring
2770	112	TP2	1	16	IL-1RA	0.010091	6.17544	0.00163406	Scarring
2771	112	TP2	1	16	IP-10	0.0213469	6.17544	0.00345674	Scarring
2761	112	TP2	1	16	Lactoferrin	794066	6.17544	128585	Scarring
2763	112	TP2	1	16	Lysozyme	2.37393e+06	6.17544	384414	Scarring
1086	113	TP1	1	13	IFN-γ	0	5.60753	0	Healthy
1096	113	TP1	1	13	PDGF-AB/BB	0	5.60753	0	Healthy
1083	113	TP1	1	13	IL-10	6.39548e-06	5.60753	1.14052e-06	Healthy
1093	113	TP1	1	13	IL-1α	0.00116473	5.60753	0.000207709	Healthy
1081	113	TP1	1	13	IL-12 p40	5.52384e-05	5.60753	9.85076e-06	Healthy
1099	113	TP1	1	13	IL-1β	0.000124183	5.60753	2.21457e-05	Healthy
1098	113	TP1	1	13	IL-8	0.000659654	5.60753	0.000117637	Healthy
1089	113	TP1	1	13	CXCL1	0.000938122	5.60753	0.000167297	Healthy
1082	113	TP1	1	13	IL-1RA	0.0120197	5.60753	0.0021435	Healthy
1085	113	TP1	1	13	IP-10	0.0109613	5.60753	0.00195475	Healthy
1087	113	TP1	1	13	Lactoferrin	588656	5.60753	104976	Healthy
1090	113	TP1	1	13	Lysozyme	1.08918e+06	5.60753	194235	Healthy
2906	114	TP2	1	14	IFN-γ	0	1.38183	0	Infection & F1 or P1-2 & Scarring
2907	114	TP2	1	14	PDGF-AB/BB	0	1.38183	0	Infection & F1 or P1-2 & Scarring
2915	114	TP2	1	14	IL-10	1.36591e-05	1.38183	9.88479e-06	Infection & F1 or P1-2 & Scarring
2903	114	TP2	1	14	IL-1α	6.24213e-06	1.38183	4.5173e-06	Infection & F1 or P1-2 & Scarring
2904	114	TP2	1	14	IL-12 p40	4.2867e-05	1.38183	3.10219e-05	Infection & F1 or P1-2 & Scarring
2910	114	TP2	1	14	IL-1β	5.58229e-05	1.38183	4.03979e-05	Infection & F1 or P1-2 & Scarring
2916	114	TP2	1	14	IL-8	0.000363822	1.38183	0.00026329	Infection & F1 or P1-2 & Scarring
2922	114	TP2	1	14	CXCL1	0.000249202	1.38183	0.000180342	Infection & F1 or P1-2 & Scarring
2917	114	TP2	1	14	IL-1RA	0.00605973	1.38183	0.0043853	Infection & F1 or P1-2 & Scarring
2905	114	TP2	1	14	IP-10	0.0556931	1.38183	0.0403039	Infection & F1 or P1-2 & Scarring
2909	114	TP2	1	14	Lactoferrin	337215	1.38183	244035	Infection & F1 or P1-2 & Scarring
2914	114	TP2	1	14	Lysozyme	1.01051e+06	1.38183	731287	Infection & F1 or P1-2 & Scarring
1262	115	TP1	2	12	IFN-γ	5.44895e-07	9.146	5.95774e-08	Healthy
1265	115	TP1	2	12	PDGF-AB/BB	0	9.146	0	Healthy
1261	115	TP1	2	12	IL-10	3.28238e-05	9.146	3.58887e-06	Healthy
1251	115	TP1	2	12	IL-1α	0.00026286	9.146	2.87405e-05	Healthy
1256	115	TP1	2	12	IL-12 p40	0.000131262	9.146	1.43519e-05	Healthy
1252	115	TP1	2	12	IL-1β	0.000225588	9.146	2.46652e-05	Healthy
1249	115	TP1	2	12	IL-8	0.000746629	9.146	8.16345e-05	Healthy
1258	115	TP1	2	12	CXCL1	0.000510441	9.146	5.58103e-05	Healthy
1250	115	TP1	2	12	IL-1RA	0.00463404	9.146	0.000506674	Healthy
1253	115	TP1	2	12	IP-10	0.00329516	9.146	0.000360284	Healthy
1270	115	TP1	2	12	Lactoferrin	805370	9.146	88057.1	Healthy
1263	115	TP1	2	12	Lysozyme	1.17055e+06	9.146	127985	Healthy
121	116	TP2	2	13	IFN-γ	0	6.54169	0	Healthy
134	116	TP2	2	13	PDGF-AB/BB	0	6.54169	0	Healthy
142	116	TP2	2	13	IL-10	0	6.54169	0	Healthy
128	116	TP2	2	13	IL-1α	5.07775e-06	6.54169	7.76214e-07	Healthy
131	116	TP2	2	13	IL-12 p40	6.81233e-06	6.54169	1.04137e-06	Healthy
136	116	TP2	2	13	IL-1β	0	6.54169	0	Healthy
127	116	TP2	2	13	IL-8	7.02588e-05	6.54169	1.07402e-05	Healthy
123	116	TP2	2	13	CXCL1	0.000241906	6.54169	3.69792e-05	Healthy
132	116	TP2	2	13	IL-1RA	0.00446792	6.54169	0.000682992	Healthy
124	116	TP2	2	13	IP-10	0.0252284	6.54169	0.00385655	Healthy
122	116	TP2	2	13	Lactoferrin	1.77486e+06	6.54169	271316	Healthy
125	116	TP2	2	13	Lysozyme	243920	6.54169	37287.1	Healthy
1609	117	TP1	2	17	IFN-γ	0	3.74233	0	Scarring
1611	117	TP1	2	17	PDGF-AB/BB	0	3.74233	0	Scarring
1621	117	TP1	2	17	IL-10	1.93304e-05	3.74233	5.16535e-06	Scarring
1616	117	TP1	2	17	IL-1α	5.38589e-05	3.74233	1.43918e-05	Scarring
1623	117	TP1	2	17	IL-12 p40	0.000324761	3.74233	8.67805e-05	Scarring
1612	117	TP1	2	17	IL-1β	5.65397e-05	3.74233	1.51082e-05	Scarring
1610	117	TP1	2	17	IL-8	0.000314327	3.74233	8.39924e-05	Scarring
1618	117	TP1	2	17	CXCL1	0.00268569	3.74233	0.000717652	Scarring
1613	117	TP1	2	17	IL-1RA	0.0453939	3.74233	0.0121299	Scarring
1625	117	TP1	2	17	IP-10	0.00415375	3.74233	0.00110994	Scarring
1615	117	TP1	2	17	Lactoferrin	2.09038e+06	3.74233	558579	Scarring
1614	117	TP1	2	17	Lysozyme	435915	3.74233	116482	Scarring
2816	118	TP2	1	19	IFN-γ	0	4.4375	0	Scarring
2809	118	TP2	1	19	PDGF-AB/BB	0	4.4375	0	Scarring
2818	118	TP2	1	19	IL-10	9.45064e-06	4.4375	2.12972e-06	Scarring
2825	118	TP2	1	19	IL-1α	6.25714e-05	4.4375	1.41006e-05	Scarring
2808	118	TP2	1	19	IL-12 p40	2.9666e-05	4.4375	6.6853e-06	Scarring
2815	118	TP2	1	19	IL-1β	7.60775e-05	4.4375	1.71442e-05	Scarring
2807	118	TP2	1	19	IL-8	0.000280826	4.4375	6.32848e-05	Scarring
2822	118	TP2	1	19	CXCL1	0.000601345	4.4375	0.000135514	Scarring
2813	118	TP2	1	19	IL-1RA	0.00517716	4.4375	0.00116668	Scarring
2810	118	TP2	1	19	IP-10	0.0390898	4.4375	0.00880896	Scarring
2811	118	TP2	1	19	Lactoferrin	858182	4.4375	193393	Scarring
2823	118	TP2	1	19	Lysozyme	4.07898e+06	4.4375	919206	Scarring
875	119	TP1	2	11	IFN-γ	0	5.63607	0	Healthy
866	119	TP1	2	11	PDGF-AB/BB	0	5.63607	0	Healthy
872	119	TP1	2	11	IL-10	2.32734e-05	5.63607	4.12937e-06	Healthy
882	119	TP1	2	11	IL-1α	2.21021e-05	5.63607	3.92154e-06	Healthy
878	119	TP1	2	11	IL-12 p40	8.5644e-05	5.63607	1.51957e-05	Healthy
868	119	TP1	2	11	IL-1β	0.00011841	5.63607	2.10093e-05	Healthy
867	119	TP1	2	11	IL-8	0.000954585	5.63607	0.000169371	Healthy
869	119	TP1	2	11	CXCL1	0.000992295	5.63607	0.000176061	Healthy
876	119	TP1	2	11	IL-1RA	0.00423615	5.63607	0.000751615	Healthy
865	119	TP1	2	11	IP-10	0.00615235	5.63607	0.0010916	Healthy
880	119	TP1	2	11	Lactoferrin	724754	5.63607	128592	Healthy
870	119	TP1	2	11	Lysozyme	1.00118e+06	5.63607	177638	Healthy

## Sheet: Gambia Cohort
Participant	Timepoint	Sex	Age	Target Protein	Concentration (ng/ml)	Total Protein (mg/ml)	Normalised Concentration (ng/mg total protein)	Infection	Active Disease	Scarring
1	TP12	0	10	CXCL1	0.0585915	0.473512	0.123738	1	0	0
1	TP12	0	10	IL-8	0.117387	0.473512	0.247908	1	0	0
1	TP12	0	10	IP-10	0.725678	0.473512	1.53255	1	0	0
1	TP12	0	10	Lactoferrin	4482.27	0.473512	9466.01	1	0	0
1	TP12	0	10	Lysozyme	684.911	0.473512	1446.45	1	0	0
1	TP14	0	10	CXCL1	0.0300624	0.216082	0.139125	1	0	0
1	TP14	0	10	IL-8	0.364526	0.216082	1.68698	1	0	0
1	TP14	0	10	IP-10	0.611021	0.216082	2.82772	1	0	0
1	TP14	0	10	Lactoferrin	1534.43	0.216082	7101.15	1	0	0
1	TP14	0	10	Lysozyme	39453	0.216082	182583	1	0	0
2	TP1	1	4	CXCL1	0.00755041	0.502319	0.0150311	0	0	0
2	TP1	1	4	IL-8	0.0017178	0.502319	0.00341973	0	0	0
2	TP1	1	4	IP-10	0.07322	0.502319	0.145764	0	0	0
2	TP1	1	4	Lactoferrin	357.083	0.502319	710.868	0	0	0
2	TP1	1	4	Lysozyme	29694.7	0.502319	59115.1	0	0	0
3	TP4	1	5	CXCL1	0.00229365	0.350027	0.00655277	0	0	0
3	TP4	1	5	IL-8	0.000576951	0.350027	0.0016483	0	0	0
3	TP4	1	5	IP-10	0.0152709	0.350027	0.0436278	0	0	0
3	TP4	1	5	Lactoferrin	945.164	0.350027	2700.26	0	0	0
3	TP4	1	5	Lysozyme	344.075	0.350027	982.996	0	0	0
3	TP14	1	5	CXCL1	0.497909	2.00321	0.248555	1	0	0
3	TP14	1	5	IL-8	1.07505	2.00321	0.536661	1	0	0
3	TP14	1	5	IP-10	2.84839	2.00321	1.42191	1	0	0
3	TP14	1	5	Lactoferrin	27911.3	2.00321	13933.3	1	0	0
3	TP14	1	5	Lysozyme	0	2.00321	0	1	0	0
4	TP1	0	13	CXCL1	0.0158726	0.492978	0.0321973	0	1	0
4	TP1	0	13	IL-8	0.00498431	0.492978	0.0101106	0	1	0
4	TP1	0	13	IP-10	0.0456959	0.492978	0.0926936	0	1	0
4	TP1	0	13	Lactoferrin	2032.07	0.492978	4122.02	0	1	0
4	TP1	0	13	Lysozyme	9234.25	0.492978	18731.6	0	1	0
4	TP7	0	13	CXCL1	0.310359	1.18172	0.262633	1	1	0
4	TP7	0	13	IL-8	1.99292	1.18172	1.68645	1	1	0
4	TP7	0	13	IP-10	50.0279	1.18172	42.3347	1	1	0
4	TP7	0	13	Lactoferrin	147478	1.18172	124799	1	1	0
4	TP7	0	13	Lysozyme	107237	1.18172	90746.4	1	1	0
4	TP8	0	13	CXCL1	0.176071	0.898713	0.195914	1	1	1
4	TP8	0	13	IL-8	2.23324	0.898713	2.48493	1	1	1
4	TP8	0	13	IP-10	6.12457	0.898713	6.81482	1	1	1
4	TP8	0	13	Lactoferrin	10079.3	0.898713	11215.2	1	1	1
4	TP8	0	13	Lysozyme	21680.5	0.898713	24124	1	1	1
5	TP12	0	8	CXCL1	0.0366628	0.69333	0.0528793	0	0	0
5	TP12	0	8	IL-8	1.12891	0.69333	1.62824	0	0	0
5	TP12	0	8	IP-10	0.0432069	0.69333	0.062318	0	0	0
5	TP12	0	8	Lactoferrin	32886.3	0.69333	47432.4	0	0	0
5	TP12	0	8	Lysozyme	11221	0.69333	16184.2	0	0	0
5	TP13	0	8	CXCL1	0.151094	0.527469	0.28645	1	0	0
5	TP13	0	8	IL-8	0.525398	0.527469	0.996073	1	0	0
5	TP13	0	8	IP-10	0.2459	0.527469	0.466188	1	0	0
5	TP13	0	8	Lactoferrin	15244.7	0.527469	28901.7	1	0	0
5	TP13	0	8	Lysozyme	85892.1	0.527469	162838	1	0	0
6	TP1	1	14	CXCL1	0.00414927	0.503347	0.00824337	0	0	0
6	TP1	1	14	IL-8	0.000964159	0.503347	0.0019155	0	0	0
6	TP1	1	14	IP-10	0.07759	0.503347	0.154148	0	0	0
6	TP1	1	14	Lactoferrin	1549.11	0.503347	3077.63	0	0	0
6	TP1	1	14	Lysozyme	39281.7	0.503347	78041.1	0	0	0
7	TP1	0	8	CXCL1	0.00293222	0.621749	0.00471608	0	0	0
7	TP1	0	8	IL-8	0.0001556	0.621749	0.000250262	0	0	0
7	TP1	0	8	IP-10	0.02901	0.621749	0.0466587	0	0	0
7	TP1	0	8	Lactoferrin	990.831	0.621749	1593.62	0	0	0
7	TP1	0	8	Lysozyme	47221.9	0.621749	75950.1	0	0	0
8	TP11	1	4	CXCL1	0.31045	0.463977	0.669107	0	0	0
8	TP11	1	4	IL-8	0.177038	0.463977	0.381567	0	0	0
8	TP11	1	4	IP-10	1.28924	0.463977	2.77866	0	0	0
8	TP11	1	4	Lactoferrin	6953.04	0.463977	14985.7	0	0	0
8	TP11	1	4	Lysozyme	1336	0.463977	2879.45	0	0	0
8	TP12	1	4	CXCL1	0.128588	0.289757	0.443777	0	1	0
8	TP12	1	4	IL-8	0.171516	0.289757	0.591929	0	1	0
8	TP12	1	4	IP-10	0.0875471	0.289757	0.302139	0	1	0
8	TP12	1	4	Lactoferrin	4372.21	0.289757	15089.2	0	1	0
8	TP12	1	4	Lysozyme	993.497	0.289757	3428.72	0	1	0
8	TP13	1	4	CXCL1	0.281413	0.602371	0.467175	1	0	0
8	TP13	1	4	IL-8	0.141244	0.602371	0.23448	1	0	0
8	TP13	1	4	IP-10	0.269889	0.602371	0.448044	1	0	0
8	TP13	1	4	Lactoferrin	6185.32	0.602371	10268.3	1	0	0
8	TP13	1	4	Lysozyme	2516.57	0.602371	4177.78	1	0	0
8	TP14	1	4	CXCL1	0.0893859	0.258265	0.346101	0	0	0
8	TP14	1	4	IL-8	0.327515	0.258265	1.26814	0	0	0
8	TP14	1	4	IP-10	0.0138197	0.258265	0.0535098	0	0	0
8	TP14	1	4	Lactoferrin	660.437	0.258265	2557.21	0	0	0
8	TP14	1	4	Lysozyme	16579.4	0.258265	64195.2	0	0	0
9	TP1	0	10	CXCL1	0.00227805	0.545982	0.00417239	0	0	0
9	TP1	0	10	IL-8	0.00297416	0.545982	0.00544736	0	0	0
9	TP1	0	10	IP-10	0.1167	0.545982	0.213743	0	0	0
9	TP1	0	10	Lactoferrin	1009.05	0.545982	1848.14	0	0	0
9	TP1	0	10	Lysozyme	27224.6	0.545982	49863.5	0	0	0
10	TP13	0	5	CXCL1	0.120071	0.829788	0.1447	0	0	0
10	TP13	0	5	IL-8	0.0425124	0.829788	0.0512329	0	0	0
10	TP13	0	5	IP-10	0.4282	0.829788	0.516035	0	0	0
10	TP13	0	5	Lactoferrin	16239.5	0.829788	19570.7	0	0	0
10	TP13	0	5	Lysozyme	43669.3	0.829788	52627.1	0	0	0
10	TP14	0	5	CXCL1	0.251863	1.44235	0.17462	1	0	0
10	TP14	0	5	IL-8	3.15232	1.44235	2.18555	1	0	0
10	TP14	0	5	IP-10	0.1061	1.44235	0.0735606	1	0	0
10	TP14	0	5	Lactoferrin	59350.1	1.44235	41148.2	1	0	0
10	TP14	0	5	Lysozyme	72314.1	1.44235	50136.4	1	0	0
11	TP1	1	15	CXCL1	0.0234666	0.656422	0.0357493	0	0	1
11	TP1	1	15	IL-8	0.00333188	0.656422	0.00507582	0	0	1
11	TP1	1	15	IP-10	0.08005	0.656422	0.121949	0	0	1
11	TP1	1	15	Lactoferrin	37.6097	0.656422	57.2949	0	0	1
11	TP1	1	15	Lysozyme	21312.7	0.656422	32467.9	0	0	1
12	TP8	0	8	CXCL1	0.1242	0.72667	0.170916	1	0	0
12	TP8	0	8	IL-8	1.15169	0.72667	1.58488	1	0	0
12	TP8	0	8	IP-10	0.0609963	0.72667	0.0839394	1	0	0
12	TP8	0	8	Lactoferrin	38750.3	0.72667	53325.8	1	0	0
12	TP8	0	8	Lysozyme	53034.3	0.72667	72982.6	1	0	0
12	TP11	0	8	CXCL1	0.146185	0.731872	0.199741	1	0	0
12	TP11	0	8	IL-8	0.138159	0.731872	0.188775	1	0	0
12	TP11	0	8	IP-10	3.82478	0.731872	5.22602	1	0	0
12	TP11	0	8	Lactoferrin	31983.6	0.731872	43701.1	1	0	0
12	TP11	0	8	Lysozyme	0	0.731872	0	1	0	0
12	TP12	0	8	CXCL1	0.184368	0.799302	0.230661	0	0	0
12	TP12	0	8	IL-8	0.0578766	0.799302	0.0724089	0	0	0
12	TP12	0	8	IP-10	1.09981	0.799302	1.37596	0	0	0
12	TP12	0	8	Lactoferrin	6802.4	0.799302	8510.42	0	0	0
12	TP12	0	8	Lysozyme	9000.88	0.799302	11260.9	0	0	0
13	TP9	0	10	CXCL1	0.0161234	0.246601	0.0653825	0	0	0
13	TP9	0	10	IL-8	0.0163651	0.246601	0.0663628	0	0	0
13	TP9	0	10	IP-10	0.0660041	0.246601	0.267656	0	0	0
13	TP9	0	10	Lactoferrin	3344.51	0.246601	13562.4	0	0	0
13	TP9	0	10	Lysozyme	5140.85	0.246601	20846.8	0	0	0
13	TP11	0	10	CXCL1	0.104284	0.907958	0.114856	0	1	0
13	TP11	0	10	IL-8	0.0731737	0.907958	0.0805915	0	1	0
13	TP11	0	10	IP-10	1.47166	0.907958	1.62084	0	1	0
13	TP11	0	10	Lactoferrin	5976.61	0.907958	6582.47	0	1	0
13	TP11	0	10	Lysozyme	4414.17	0.907958	4861.64	0	1	0
13	TP12	0	10	CXCL1	0.133482	1.10459	0.120843	0	0	1
13	TP12	0	10	IL-8	0.943053	1.10459	0.853757	0	0	1
13	TP12	0	10	IP-10	0.337345	1.10459	0.305402	0	0	1
13	TP12	0	10	Lactoferrin	46338.2	1.10459	41950.5	0	0	1
13	TP12	0	10	Lysozyme	8360.18	1.10459	7568.57	0	0	1
14	TP1	0	7	CXCL1	0.026716	0.597205	0.0447351	1	0	0
14	TP1	0	7	IL-8	0.00381189	0.597205	0.00638288	1	0	0
14	TP1	0	7	IP-10	0.0701294	0.597205	0.117429	1	0	0
14	TP1	0	7	Lactoferrin	199.126	0.597205	333.43	1	0	0
14	TP1	0	7	Lysozyme	5837.34	0.597205	9774.43	1	0	0
14	TP2	0	7	CXCL1	0.0469611	0.385668	0.121766	0	0	0
14	TP2	0	7	IL-8	0.0669281	0.385668	0.173538	0	0	0
14	TP2	0	7	IP-10	0.30494	0.385668	0.79068	0	0	0
14	TP2	0	7	Lactoferrin	1224.83	0.385668	3175.86	0	0	0
14	TP2	0	7	Lysozyme	7555.17	0.385668	19589.8	0	0	0
14	TP14	0	7	CXCL1	0.0811962	0.835136	0.0972251	0	0	0
14	TP14	0	7	IL-8	0.488801	0.835136	0.585295	0	0	0
14	TP14	0	7	IP-10	1.19408	0.835136	1.4298	0	0	0
14	TP14	0	7	Lactoferrin	54271.6	0.835136	64985.3	0	0	0
14	TP14	0	7	Lysozyme	33802.1	0.835136	40475	0	0	0
15	TP11	0	14	CXCL1	0.208466	1.39278	0.149677	0	0	0
15	TP11	0	14	IL-8	0.335615	1.39278	0.240968	0	0	0
15	TP11	0	14	IP-10	1.075	1.39278	0.771839	0	0	0
15	TP11	0	14	Lactoferrin	84737	1.39278	60840.2	0	0	0
15	TP11	0	14	Lysozyme	92704.6	1.39278	66560.9	0	0	0
16	TP1	0	15	CXCL1	0.0115944	0.747857	0.0155035	0	0	1
16	TP1	0	15	IL-8	0.00251901	0.747857	0.0033683	0	0	1
16	TP1	0	15	IP-10	1.793	0.747857	2.39752	0	0	1
16	TP1	0	15	Lactoferrin	999.939	0.747857	1337.07	0	0	1
16	TP1	0	15	Lysozyme	42235.1	0.747857	56474.8	0	0	1
17	TP1	1	5	CXCL1	0.0456871	0.52434	0.0871327	1	0	0
17	TP1	1	5	IL-8	0.0159857	0.52434	0.0304873	1	0	0
17	TP1	1	5	IP-10	0.055322	0.52434	0.105508	1	0	0
17	TP1	1	5	Lactoferrin	0	0.52434	0	1	0	0
17	TP1	1	5	Lysozyme	19917.5	0.52434	37985.8	1	0	0
17	TP2	1	5	CXCL1	0.00721687	0.167061	0.0431991	0	0	0
17	TP2	1	5	IL-8	0.00104759	0.167061	0.0062707	0	0	0
17	TP2	1	5	IP-10	0.032705	0.167061	0.195767	0	0	0
17	TP2	1	5	Lactoferrin	2694.01	0.167061	16125.9	0	0	0
17	TP2	1	5	Lysozyme	3368.26	0.167061	20161.9	0	0	0
18	TP11	0	8	CXCL1	0.360442	0.826852	0.435921	0	0	0
18	TP11	0	8	IL-8	0.343094	0.826852	0.41494	0	0	0
18	TP11	0	8	IP-10	1.50714	0.826852	1.82274	0	0	0
18	TP11	0	8	Lactoferrin	0	0.826852	0	0	0	0
18	TP11	0	8	Lysozyme	2532.51	0.826852	3062.83	0	0	0
18	TP12	0	8	CXCL1	0.0729598	0.447896	0.162894	1	0	0
18	TP12	0	8	IL-8	0.0231343	0.447896	0.0516509	1	0	0
18	TP12	0	8	IP-10	0.176863	0.447896	0.394875	1	0	0
18	TP12	0	8	Lactoferrin	1422.35	0.447896	3175.63	1	0	0
18	TP12	0	8	Lysozyme	381.046	0.447896	850.745	1	0	0
18	TP14	0	8	CXCL1	0.170422	0.715111	0.238316	1	0	0
18	TP14	0	8	IL-8	0.225252	0.715111	0.314989	1	0	0
18	TP14	0	8	IP-10	2.19764	0.715111	3.07314	1	0	0
18	TP14	0	8	Lactoferrin	3667.81	0.715111	5129	1	0	0
18	TP14	0	8	Lysozyme	38770.4	0.715111	54216	1	0	0
19	TP1	0	9	CXCL1	0.0106438	0.41859	0.0254277	0	0	0
19	TP1	0	9	IL-8	0.000526608	0.41859	0.00125805	0	0	0
19	TP1	0	9	IP-10	0.2117	0.41859	0.505746	0	0	0
19	TP1	0	9	Lactoferrin	55.4237	0.41859	132.406	0	0	0
19	TP1	0	9	Lysozyme	6947.02	0.41859	16596.2	0	0	0
20	TP13	0	8	CXCL1	0.119506	0.701626	0.170327	0	0	0
20	TP13	0	8	IL-8	0.0584977	0.701626	0.0833744	0	0	0
20	TP13	0	8	IP-10	0.9361	0.701626	1.33419	0	0	0
20	TP13	0	8	Lactoferrin	43527.9	0.701626	62038.6	0	0	0
20	TP13	0	8	Lysozyme	134563	0.701626	191787	0	0	0
20	TP14	0	8	CXCL1	0.197621	0.537249	0.367839	1	0	0
20	TP14	0	8	IL-8	0.120501	0.537249	0.224293	1	0	0
20	TP14	0	8	IP-10	3.396	0.537249	6.32109	1	0	0
20	TP14	0	8	Lactoferrin	6812.57	0.537249	12680.5	1	0	0
20	TP14	0	8	Lysozyme	48657.6	0.537249	90568	1	0	0
21	TP11	0	11	CXCL1	0.0804683	0.332229	0.242207	0	0	0
21	TP11	0	11	IL-8	0.124074	0.332229	0.373459	0	0	0
21	TP11	0	11	IP-10	0.537366	0.332229	1.61746	0	0	0
21	TP11	0	11	Lactoferrin	6889.72	0.332229	20737.9	0	0	0
21	TP11	0	11	Lysozyme	0	0.332229	0	0	0	0
21	TP13	0	11	CXCL1	0.208024	0.98317	0.211585	0	0	0
21	TP13	0	11	IL-8	0.454626	0.98317	0.462409	0	0	0
21	TP13	0	11	IP-10	3.23117	0.98317	3.28648	0	0	0
21	TP13	0	11	Lactoferrin	66916.7	0.98317	68062.1	0	0	0
21	TP13	0	11	Lysozyme	9607.23	0.98317	9771.68	0	0	0
21	TP14	0	11	CXCL1	0.037016	0.330207	0.1121	0	0	0
21	TP14	0	11	IL-8	0.177864	0.330207	0.538643	0	0	0
21	TP14	0	11	IP-10	0.153504	0.330207	0.464872	0	0	0
21	TP14	0	11	Lactoferrin	9369.89	0.330207	28375.9	0	0	0
21	TP14	0	11	Lysozyme	2091.99	0.330207	6335.39	0	0	0
22	TP6	0	12	CXCL1	0.0808681	0.746573	0.108319	0	0	1
22	TP6	0	12	IL-8	0.215501	0.746573	0.288654	0	0	1
22	TP6	0	12	IP-10	24.09	0.746573	32.2675	0	0	1
22	TP6	0	12	Lactoferrin	44430.6	0.746573	59512.8	0	0	1
22	TP6	0	12	Lysozyme	147291	0.746573	197290	0	0	1
23	TP11	0	7	CXCL1	0.0781963	0.750182	0.104236	0	0	0
23	TP11	0	7	IL-8	0.0355977	0.750182	0.047452	0	0	0
23	TP11	0	7	IP-10	0.223982	0.750182	0.29857	0	0	0
23	TP11	0	7	Lactoferrin	3757.24	0.750182	5008.44	0	0	0
24	TP8	1	6	CXCL1	0.0411532	0.553181	0.0743937	0	0	0
24	TP8	1	6	IL-8	0.0130077	0.553181	0.0235143	0	0	0
24	TP8	1	6	IP-10	0.630927	0.553181	1.14054	0	0	0
24	TP8	1	6	Lactoferrin	47734.1	0.553181	86290.1	0	0	0
24	TP8	1	6	Lysozyme	0	0.553181	0	0	0	0
24	TP10	1	6	CXCL1	0.077014	0.629088	0.122422	1	0	0
24	TP10	1	6	IL-8	0.024043	0.629088	0.0382188	1	0	0
24	TP10	1	6	IP-10	0.291989	0.629088	0.464147	1	0	0
24	TP10	1	6	Lactoferrin	35934.4	0.629088	57121.5	1	0	0
24	TP10	1	6	Lysozyme	2415.38	0.629088	3839.49	1	0	0
24	TP11	1	6	CXCL1	0.0340681	1.00487	0.033903	1	0	0
24	TP11	1	6	IL-8	0.0323206	1.00487	0.032164	1	0	0
24	TP11	1	6	IP-10	0.421575	1.00487	0.419532	1	0	0
24	TP11	1	6	Lactoferrin	30291.4	1.00487	30144.6	1	0	0
24	TP11	1	6	Lysozyme	14546.6	1.00487	14476.1	1	0	0
24	TP12	1	6	CXCL1	0.0232663	0.189536	0.122754	0	0	0
24	TP12	1	6	IL-8	0.0155811	0.189536	0.0822064	0	0	0
24	TP12	1	6	IP-10	0.147072	0.189536	0.775959	0	0	0
24	TP12	1	6	Lactoferrin	7148.37	0.189536	37715.2	0	0	0
24	TP12	1	6	Lysozyme	112.514	0.189536	593.632	0	0	0
24	TP13	1	6	CXCL1	0.0140449	0.474627	0.0295914	0	0	0
24	TP13	1	6	IL-8	0.0128725	0.474627	0.0271213	0	0	0
24	TP13	1	6	IP-10	0.274185	0.474627	0.577686	0	0	0
24	TP13	1	6	Lactoferrin	7066.56	0.474627	14888.7	0	0	0
24	TP13	1	6	Lysozyme	34032.4	0.474627	71703.4	0	0	0
25	TP8	0	11	CXCL1	0.069145	0.499721	0.138367	0	0	0
25	TP8	0	11	IL-8	0.0295583	0.499721	0.0591497	0	0	0
25	TP8	0	11	IP-10	0.155827	0.499721	0.311828	0	0	0
25	TP8	0	11	Lactoferrin	6627.32	0.499721	13262	0	0	0
25	TP8	0	11	Lysozyme	11717.9	0.499721	23448.9	0	0	0
25	TP9	0	11	CXCL1	0.0587102	0.722625	0.0812458	1	0	0
25	TP9	0	11	IL-8	0.0356989	0.722625	0.0494017	1	0	0
25	TP9	0	11	IP-10	0.190974	0.722625	0.264278	1	0	0
25	TP9	0	11	Lactoferrin	5503.95	0.722625	7616.61	1	0	0
25	TP9	0	11	Lysozyme	30437.8	0.722625	42121.2	1	0	0
25	TP11	0	11	CXCL1	0.25467	1.08597	0.234508	0	0	0
25	TP11	0	11	IL-8	0.119691	1.08597	0.110216	0	0	0
25	TP11	0	11	IP-10	1.9844	1.08597	1.8273	0	0	0
25	TP11	0	11	Lactoferrin	20374.1	1.08597	18761.1	0	0	0
25	TP11	0	11	Lysozyme	47335.1	1.08597	43587.6	0	0	0
25	TP14	0	11	CXCL1	0.190052	0.566958	0.335213	1	0	0
25	TP14	0	11	IL-8	0.210709	0.566958	0.371648	1	0	0
25	TP14	0	11	IP-10	1.11578	0.566958	1.96801	1	0	0
25	TP14	0	11	Lactoferrin	14255.6	0.566958	25144.1	1	0	0
25	TP14	0	11	Lysozyme	37853.3	0.566958	66765.5	1	0	0
26	TP12	0	13	CXCL1	0.0243013	0.268596	0.0904753	0	0	0
26	TP12	0	13	IL-8	0.0181347	0.268596	0.0675167	0	0	0
26	TP12	0	13	IP-10	0.07743	0.268596	0.288277	0	0	0
26	TP12	0	13	Lactoferrin	1831.8	0.268596	6819.9	0	0	0
26	TP12	0	13	Lysozyme	11669	0.268596	43444.3	0	0	0
26	TP14	0	13	CXCL1	0.054831	0.492046	0.111435	1	0	0
26	TP14	0	13	IL-8	0.0655823	0.492046	0.133285	1	0	0
26	TP14	0	13	IP-10	2.509	0.492046	5.09912	1	0	0
26	TP14	0	13	Lactoferrin	26022	0.492046	52885.3	1	0	0
26	TP14	0	13	Lysozyme	135272	0.492046	274919	1	0	0
27	TP1	1	11	CXCL1	0.0206155	0.656166	0.0314182	0	0	0
27	TP1	1	11	IL-8	0.00450755	0.656166	0.00686954	0	0	0
27	TP1	1	11	IP-10	0.1161	0.656166	0.176937	0	0	0
27	TP1	1	11	Lactoferrin	570.474	0.656166	869.405	0	0	0
27	TP1	1	11	Lysozyme	25325.6	0.656166	38596.4	0	0	0
28	TP11	0	8	CXCL1	0.0596788	0.696199	0.0857209	0	0	0
28	TP11	0	8	IL-8	0.0630827	0.696199	0.0906102	0	0	0
28	TP11	0	8	IP-10	1.47807	0.696199	2.12305	0	0	0
28	TP11	0	8	Lactoferrin	50906.7	0.696199	73120.9	0	0	0
28	TP11	0	8	Lysozyme	57762.5	0.696199	82968.4	0	0	0
28	TP14	0	8	CXCL1	0.0345613	0.697242	0.0495685	1	0	0
28	TP14	0	8	IL-8	0.0270202	0.697242	0.038753	1	0	0
28	TP14	0	8	IP-10	0.354657	0.697242	0.508657	1	0	0
28	TP14	0	8	Lactoferrin	4874.01	0.697242	6990.42	1	0	0
28	TP14	0	8	Lysozyme	22244.6	0.697242	31903.7	1	0	0
29	TP11	1	13	CXCL1	0.0480366	0.611328	0.0785775	0	0	0
29	TP11	1	13	IL-8	0.00959325	0.611328	0.0156925	0	0	0
29	TP11	1	13	IP-10	0.390433	0.611328	0.638664	0	0	0
29	TP11	1	13	Lactoferrin	8522.51	0.611328	13941	0	0	0
29	TP11	1	13	Lysozyme	1076.18	0.611328	1760.4	0	0	0
29	TP12	1	13	CXCL1	0.00309693	0.0750885	0.0412437	1	0	0
29	TP12	1	13	IL-8	0.00119748	0.0750885	0.0159475	1	0	0
29	TP12	1	13	IP-10	0.0228923	0.0750885	0.30487	1	0	0
29	TP12	1	13	Lactoferrin	717.713	0.0750885	9558.22	1	0	0
29	TP12	1	13	Lysozyme	4639.55	0.0750885	61787.8	1	0	0
29	TP13	1	13	CXCL1	0.136659	0.623751	0.219092	0	0	0
29	TP13	1	13	IL-8	0.0560851	0.623751	0.0899159	0	0	0
29	TP13	1	13	IP-10	1.3287	0.623751	2.13017	0	0	0
29	TP13	1	13	Lactoferrin	207.443	0.623751	332.573	0	0	0
29	TP13	1	13	Lysozyme	2972.23	0.623751	4765.09	0	0	0
29	TP14	1	13	CXCL1	0.0565543	0.50616	0.111732	0	0	0
29	TP14	1	13	IL-8	0.0599818	0.50616	0.118504	0	0	0
29	TP14	1	13	IP-10	0.797007	0.50616	1.57461	0	0	0
29	TP14	1	13	Lactoferrin	37432.7	0.50616	73954.2	0	0	0
29	TP14	1	13	Lysozyme	34506.6	0.50616	68173.4	0	0	0
30	TP12	0	5	CXCL1	0.0422959	0.308826	0.136957	0	0	0
30	TP12	0	5	IL-8	0.0517329	0.308826	0.167515	0	0	0
30	TP12	0	5	IP-10	0.130208	0.308826	0.421623	0	0	0
30	TP12	0	5	Lactoferrin	860.434	0.308826	2786.14	0	0	0
30	TP12	0	5	Lysozyme	3833.33	0.308826	12412.6	0	0	0
31	TP6	0	8	CXCL1	0.0346613	0.344135	0.10072	0	0	0
31	TP6	0	8	IL-8	0.034561	0.344135	0.100428	0	0	0
31	TP6	0	8	IP-10	1.16711	0.344135	3.39144	0	0	0
31	TP6	0	8	Lactoferrin	1600.18	0.344135	4649.86	0	0	0
31	TP6	0	8	Lysozyme	4366.28	0.344135	12687.7	0	0	0
31	TP8	0	8	CXCL1	0.187085	0.753188	0.248391	0	0	0
31	TP8	0	8	IL-8	0.0514225	0.753188	0.0682731	0	0	0
31	TP8	0	8	IP-10	0.534934	0.753188	0.710227	0	0	0
31	TP8	0	8	Lactoferrin	48131.9	0.753188	63904.3	0	0	0
31	TP8	0	8	Lysozyme	2422.12	0.753188	3215.82	0	0	0
31	TP10	0	8	CXCL1	0.0739736	0.312004	0.237092	0	0	0
31	TP10	0	8	IL-8	0.0371468	0.312004	0.119059	0	0	0
31	TP10	0	8	IP-10	0.187971	0.312004	0.602463	0	0	0
31	TP10	0	8	Lactoferrin	2462.52	0.312004	7892.57	0	0	0
31	TP10	0	8	Lysozyme	5554.66	0.312004	17803.1	0	0	0
31	TP11	0	8	CXCL1	0.123621	0.319228	0.387252	0	0	0
31	TP11	0	8	IL-8	0.057331	0.319228	0.179593	0	0	0
31	TP11	0	8	IP-10	0.108952	0.319228	0.3413	0	0	0
31	TP11	0	8	Lactoferrin	2678.52	0.319228	8390.62	0	0	0
31	TP11	0	8	Lysozyme	4759.98	0.319228	14910.9	0	0	0
32	TP6	1	5	CXCL1	0.0337722	0.219549	0.153825	0	0	0
32	TP6	1	5	IL-8	0.210764	0.219549	0.959985	0	0	0
32	TP6	1	5	IP-10	0.105035	0.219549	0.478413	0	0	0
32	TP6	1	5	Lactoferrin	2487.72	0.219549	11331	0	0	0
32	TP6	1	5	Lysozyme	13042.9	0.219549	59407.8	0	0	0
32	TP7	1	5	CXCL1	0.0734172	0.521184	0.140866	0	0	1
32	TP7	1	5	IL-8	0.030188	0.521184	0.057922	0	0	1
32	TP7	1	5	IP-10	0.11631	0.521184	0.223166	0	0	1
32	TP7	1	5	Lactoferrin	4245.57	0.521184	8146.01	0	0	1
32	TP7	1	5	Lysozyme	17475.6	0.521184	33530.6	0	0	1
32	TP9	1	5	CXCL1	0.11296	0.666801	0.169405	0	0	0
32	TP9	1	5	IL-8	0.244259	0.666801	0.366315	0	0	0
32	TP9	1	5	IP-10	0.46304	0.666801	0.694421	0	0	0
32	TP9	1	5	Lactoferrin	5885.93	0.666801	8827.12	0	0	0
32	TP9	1	5	Lysozyme	13322.7	0.666801	19980.1	0	0	0
32	TP10	1	5	CXCL1	0.0202102	0.55181	0.0366254	0	0	1
32	TP10	1	5	IL-8	0.017781	0.55181	0.032223	0	0	1
32	TP10	1	5	IP-10	0.0302	0.55181	0.054729	0	0	1
32	TP10	1	5	Lactoferrin	797.264	0.55181	1444.82	0	0	1
32	TP10	1	5	Lysozyme	12919.8	0.55181	23413.6	0	0	1
33	TP12	0	6	CXCL1	0.0305629	0.381428	0.0801274	0	0	0
33	TP12	0	6	IL-8	0.0124224	0.381428	0.0325681	0	0	0
33	TP12	0	6	IP-10	0.133596	0.381428	0.350252	0	0	0
33	TP12	0	6	Lactoferrin	3677.11	0.381428	9640.37	0	0	0
33	TP12	0	6	Lysozyme	6971.83	0.381428	18278.2	0	0	0
33	TP13	0	6	CXCL1	0.0818519	0.775478	0.10555	1	0	0
33	TP13	0	6	IL-8	0.0863893	0.775478	0.111401	1	0	0
33	TP13	0	6	IP-10	0.562435	0.775478	0.725275	1	0	0
33	TP13	0	6	Lactoferrin	50047.9	0.775478	64538.1	1	0	0
33	TP13	0	6	Lysozyme	35535.4	0.775478	45823.8	1	0	0
33	TP14	0	6	CXCL1	0.0515175	0.746531	0.0690093	0	0	0
33	TP14	0	6	IL-8	0.027402	0.746531	0.0367058	0	0	0
33	TP14	0	6	IP-10	0.434505	0.746531	0.582032	0	0	0
33	TP14	0	6	Lactoferrin	29870.2	0.746531	40012	0	0	0
33	TP14	0	6	Lysozyme	36995.3	0.746531	49556.3	0	0	0
34	TP5	0	8	CXCL1	0.0104243	0.557793	0.0186885	0	0	0
34	TP5	0	8	IL-8	0.00535188	0.557793	0.00959474	0	0	0
34	TP5	0	8	IP-10	0.0931226	0.557793	0.166948	0	0	0
34	TP5	0	8	Lactoferrin	303.585	0.557793	544.261	0	0	0
34	TP6	0	8	CXCL1	0.0332645	0.298183	0.111557	1	0	0
34	TP6	0	8	IL-8	0.0328762	0.298183	0.110255	1	0	0
34	TP6	0	8	IP-10	0.327943	0.298183	1.09981	1	0	0
34	TP6	0	8	Lactoferrin	790.496	0.298183	2651.05	1	0	0
34	TP7	0	8	CXCL1	0.0574504	0.34773	0.165216	0	0	0
34	TP7	0	8	IL-8	0.0342514	0.34773	0.0985001	0	0	0
34	TP7	0	8	IP-10	0.432227	0.34773	1.243	0	0	0
34	TP7	0	8	Lactoferrin	2468.85	0.34773	7099.92	0	0	0
34	TP8	0	8	CXCL1	0.069497	0.778913	0.0892231	1	0	0
34	TP8	0	8	IL-8	2.78113	0.778913	3.57053	1	0	0
34	TP8	0	8	IP-10	0.0428333	0.778913	0.0549912	1	0	0
34	TP8	0	8	Lactoferrin	1962.22	0.778913	2519.18	1	0	0
34	TP10	0	8	CXCL1	0.0642211	0.464637	0.138218	0	0	0
34	TP10	0	8	IL-8	0.0973334	0.464637	0.209483	0	0	0
34	TP10	0	8	IP-10	0.0523087	0.464637	0.11258	0	0	0
34	TP10	0	8	Lactoferrin	346.076	0.464637	744.833	0	0	0
34	TP13	0	8	CXCL1	0.326028	0.798363	0.40837	1	0	0
34	TP13	0	8	IL-8	0.428503	0.798363	0.536727	1	0	0
34	TP13	0	8	IP-10	0.366719	0.798363	0.459339	1	0	0
34	TP13	0	8	Lactoferrin	10568.2	0.798363	13237.3	1	0	0
34	TP14	0	8	CXCL1	0.0138789	0.236761	0.0586199	0	0	0
34	TP14	0	8	IL-8	0.00740086	0.236761	0.0312588	0	0	0
34	TP14	0	8	IP-10	0.0177566	0.236761	0.0749983	0	0	0
34	TP14	0	8	Lactoferrin	3201.81	0.236761	13523.4	0	0	0
35	TP8	0	9	CXCL1	0.0963962	0.26787	0.359862	0	0	0
35	TP8	0	9	IL-8	0.0597739	0.26787	0.223146	0	0	0
35	TP8	0	9	IP-10	0.0668847	0.26787	0.249691	0	0	0
35	TP8	0	9	Lactoferrin	1576.9	0.26787	5886.82	0	0	0
35	TP8	0	9	Lysozyme	28907.5	0.26787	107916	0	0	0
35	TP9	0	9	CXCL1	0.09891	0.356354	0.277561	1	0	0
35	TP9	0	9	IL-8	0.0953645	0.356354	0.267612	1	0	0
35	TP9	0	9	IP-10	0.0792892	0.356354	0.222501	1	0	0
35	TP9	0	9	Lactoferrin	751.858	0.356354	2109.87	1	0	0
35	TP9	0	9	Lysozyme	14580.8	0.356354	40916.7	1	0	0
35	TP10	0	9	CXCL1	0.0758472	0.569069	0.133283	1	0	0
35	TP10	0	9	IL-8	0.0267928	0.569069	0.0470818	1	0	0
35	TP10	0	9	IP-10	0.0562715	0.569069	0.0988834	1	0	0
35	TP10	0	9	Lactoferrin	2285.36	0.569069	4015.96	1	0	0
35	TP10	0	9	Lysozyme	16431.4	0.569069	28874.2	1	0	0
35	TP11	0	9	CXCL1	0.129325	0.520303	0.248557	0	0	0
35	TP11	0	9	IL-8	0.112692	0.520303	0.216589	0	0	0
35	TP11	0	9	IP-10	0.206921	0.520303	0.397693	0	0	0
35	TP11	0	9	Lactoferrin	5270.13	0.520303	10129	0	0	0
35	TP11	0	9	Lysozyme	118016	0.520303	226821	0	0	0
35	TP12	0	9	CXCL1	0.461615	0.449692	1.02651	0	0	0
35	TP12	0	9	IL-8	1.07503	0.449692	2.39059	0	0	0
35	TP12	0	9	IP-10	0.513072	0.449692	1.14094	0	0	0
35	TP12	0	9	Lactoferrin	21670.8	0.449692	48190.3	0	0	0
35	TP12	0	9	Lysozyme	10890.2	0.449692	24216.9	0	0	0
35	TP13	0	9	CXCL1	0.150166	0.34157	0.439636	1	0	0
35	TP13	0	9	IL-8	0.039072	0.34157	0.114389	1	0	0
35	TP13	0	9	IP-10	0.068545	0.34157	0.200676	1	0	0
35	TP13	0	9	Lactoferrin	1610.75	0.34157	4715.72	1	0	0
35	TP13	0	9	Lysozyme	4457.52	0.34157	13050.1	1	0	0
36	TP1	0	12	CXCL1	0.00601732	0.943086	0.00638046	1	0	0
36	TP1	0	12	IL-8	0.000561255	0.943086	0.000595127	1	0	0
36	TP1	0	12	IP-10	0.171713	0.943086	0.182075	1	0	0
36	TP1	0	12	Lactoferrin	298.646	0.943086	316.67	1	0	0
36	TP1	0	12	Lysozyme	27071.5	0.943086	28705.3	1	0	0
36	TP2	0	12	CXCL1	0.0268762	0.265663	0.101166	0	0	0
36	TP2	0	12	IL-8	0.00883018	0.265663	0.0332383	0	0	0
36	TP2	0	12	IP-10	0.236668	0.265663	0.890858	0	0	0
36	TP2	0	12	Lactoferrin	5013.59	0.265663	18872	0	0	0
36	TP2	0	12	Lysozyme	4593.28	0.265663	17289.9	0	0	0
36	TP5	0	12	CXCL1	0.00513639	0.392983	0.0130703	1	0	0
36	TP5	0	12	IL-8	0.0076225	0.392983	0.0193965	1	0	0
36	TP5	0	12	IP-10	0.131196	0.392983	0.333848	1	0	0
36	TP5	0	12	Lactoferrin	6394.45	0.392983	16271.6	1	0	0
36	TP5	0	12	Lysozyme	30626.4	0.392983	77933.2	1	0	0
36	TP8	0	12	CXCL1	0.0979043	0.406664	0.24075	0	1	0
36	TP8	0	12	IL-8	0.513249	0.406664	1.2621	0	1	0
36	TP8	0	12	IP-10	0.303644	0.406664	0.74667	0	1	0
36	TP8	0	12	Lactoferrin	6348.58	0.406664	15611.4	0	1	0
36	TP8	0	12	Lysozyme	3883.7	0.406664	9550.14	0	1	0
36	TP12	0	12	CXCL1	0.0245269	0.261691	0.0937247	1	0	0
36	TP12	0	12	IL-8	0.0569212	0.261691	0.217513	1	0	0
36	TP12	0	12	IP-10	1.03166	0.261691	3.94227	1	0	0
36	TP12	0	12	Lactoferrin	11676.3	0.261691	44618.6	1	0	0
36	TP12	0	12	Lysozyme	1740.18	0.261691	6649.76	1	0	0
36	TP14	0	12	CXCL1	0.210934	1.49186	0.14139	0	1	0
36	TP14	0	12	IL-8	4.65934	1.49186	3.12317	0	1	0
36	TP14	0	12	IP-10	0.198442	1.49186	0.133016	0	1	0
36	TP14	0	12	Lactoferrin	127938	1.49186	85756.9	0	1	0
36	TP14	0	12	Lysozyme	1578.31	1.49186	1057.95	0	1	0
37	TP9	0	9	CXCL1	0.0931397	0.904015	0.103029	0	0	1
37	TP9	0	9	IL-8	0.107948	0.904015	0.11941	0	0	1
37	TP9	0	9	IP-10	0.5529	0.904015	0.611605	0	0	1
37	TP9	0	9	Lactoferrin	44024	0.904015	48698.4	0	0	1
37	TP9	0	9	Lysozyme	68152.7	0.904015	75389	0	0	1
38	TP7	1	4	CXCL1	0.0613639	0.457415	0.134154	0	0	0
38	TP7	1	4	IL-8	0.0217133	0.457415	0.0474694	0	0	0
38	TP7	1	4	IP-10	0.414837	0.457415	0.906915	0	0	0
38	TP7	1	4	Lactoferrin	9549.89	0.457415	20877.9	0	0	0
38	TP7	1	4	Lysozyme	2240.41	0.457415	4897.97	0	0	0
38	TP10	1	4	CXCL1	0.103943	0.631074	0.164709	0	1	0
38	TP10	1	4	IL-8	0.0592027	0.631074	0.0938126	0	1	0
38	TP10	1	4	IP-10	0.307971	0.631074	0.488011	0	1	0
38	TP10	1	4	Lactoferrin	5498.22	0.631074	8712.48	0	1	0
38	TP10	1	4	Lysozyme	1600.58	0.631074	2536.28	0	1	0
38	TP11	1	4	CXCL1	0.27518	0.558036	0.493123	1	0	0
38	TP11	1	4	IL-8	0.866367	0.558036	1.55253	1	0	0
38	TP11	1	4	IP-10	1.01105	0.558036	1.8118	1	0	0
38	TP11	1	4	Lactoferrin	17027	0.558036	30512.3	1	0	0
38	TP11	1	4	Lysozyme	14574	0.558036	26116.6	1	0	0
38	TP14	1	4	CXCL1	0.300218	0.756188	0.397015	0	0	0
38	TP14	1	4	IL-8	2.78248	0.756188	3.67962	0	0	0
38	TP14	1	4	IP-10	2.13082	0.756188	2.81785	0	0	0
38	TP14	1	4	Lactoferrin	33703.4	0.756188	44570.1	0	0	0
38	TP14	1	4	Lysozyme	3914.55	0.756188	5176.7	0	0	0
39	TP1	0	13	CXCL1	0.0079337	0.460455	0.0172302	0	0	0
39	TP1	0	13	IL-8	0.0235885	0.460455	0.0512288	0	0	0
39	TP1	0	13	IP-10	0.03061	0.460455	0.0664778	0	0	0
39	TP1	0	13	Lactoferrin	4448.71	0.460455	9661.56	0	0	0
39	TP1	0	13	Lysozyme	15200.4	0.460455	33011.6	0	0	0
40	TP5	0	4	CXCL1	0.00767822	0.387025	0.0198391	0	0	0
40	TP5	0	4	IL-8	0.0135486	0.387025	0.0350071	0	0	0
40	TP5	0	4	IP-10	1.29287	0.387025	3.34052	0	0	0
40	TP5	0	4	Lactoferrin	5240.09	0.387025	13539.4	0	0	0
40	TP5	0	4	Lysozyme	6373.69	0.387025	16468.4	0	0	0
40	TP8	0	4	CXCL1	0.0246949	0.275151	0.0897502	1	0	0
40	TP8	0	4	IL-8	0.0223977	0.275151	0.0814015	1	0	0
40	TP8	0	4	IP-10	0.184218	0.275151	0.669516	1	0	0
40	TP8	0	4	Lactoferrin	2711.2	0.275151	9853.47	1	0	0
40	TP8	0	4	Lysozyme	0	0.275151	0	1	0	0
40	TP10	0	4	CXCL1	0.29857	0.842906	0.354214	1	0	0
40	TP10	0	4	IL-8	0.230698	0.842906	0.273693	1	0	0
40	TP10	0	4	IP-10	1.16143	0.842906	1.37789	1	0	0
40	TP10	0	4	Lactoferrin	38807.7	0.842906	46040.4	1	0	0
40	TP10	0	4	Lysozyme	2686.3	0.842906	3186.95	1	0	0
41	TP14	0	7	CXCL1	0.0225332	0.424392	0.0530952	0	0	0
41	TP14	0	7	IL-8	0.026732	0.424392	0.0629889	0	0	0
41	TP14	0	7	IP-10	0.145094	0.424392	0.341887	0	0	0
41	TP14	0	7	Lactoferrin	1744.55	0.424392	4110.71	0	0	0
41	TP14	0	7	Lysozyme	1277.76	0.424392	3010.79	0	0	0
42	TP1	0	4	CXCL1	0.0150426	0.670035	0.0224504	0	0	0
42	TP1	0	4	IL-8	0.00166925	0.670035	0.00249129	0	0	0
42	TP1	0	4	IP-10	0.08708	0.670035	0.129963	0	0	0
42	TP1	0	4	Lactoferrin	1328.82	0.670035	1983.21	0	0	0
42	TP1	0	4	Lysozyme	39011.2	0.670035	58222.6	0	0	0
43	TP2	0	6	CXCL1	0.0569166	0.446548	0.127459	1	1	0
43	TP2	0	6	IL-8	0.0356254	0.446548	0.0797796	1	1	0
43	TP2	0	6	IP-10	0.47787	0.446548	1.07014	1	1	0
43	TP2	0	6	Lactoferrin	1039.02	0.446548	2326.79	1	1	0
43	TP2	0	6	Lysozyme	15269.6	0.446548	34194.7	1	1	0
43	TP3	0	6	CXCL1	0.00602311	0.334614	0.0180001	0	0	1
43	TP3	0	6	IL-8	0.00240732	0.334614	0.0071943	0	0	1
43	TP3	0	6	IP-10	0.0717449	0.334614	0.214411	0	0	1
43	TP3	0	6	Lactoferrin	3423.3	0.334614	10230.6	0	0	1
43	TP3	0	6	Lysozyme	3926.7	0.334614	11735	0	0	1
43	TP12	0	6	CXCL1	0.133479	0.827237	0.161355	0	0	0
43	TP12	0	6	IL-8	0.203389	0.827237	0.245865	0	0	0
43	TP12	0	6	IP-10	3.67117	0.827237	4.43787	0	0	0
43	TP12	0	6	Lactoferrin	60064.5	0.827237	72608.5	0	0	0
43	TP12	0	6	Lysozyme	69114.4	0.827237	83548.4	0	0	0
44	TP12	0	7	CXCL1	0.108228	0.706506	0.153188	0	0	0
44	TP12	0	7	IL-8	0.536751	0.706506	0.759726	0	0	0
44	TP12	0	7	IP-10	0.2753	0.706506	0.389664	0	0	0
44	TP12	0	7	Lactoferrin	8433.16	0.706506	11936.4	0	0	0
44	TP12	0	7	Lysozyme	33338.2	0.706506	47187.5	0	0	0
44	TP14	0	7	CXCL1	0.138593	0.636646	0.217693	1	0	0
44	TP14	0	7	IL-8	0.100716	0.636646	0.158198	1	0	0
44	TP14	0	7	IP-10	1.473	0.636646	2.31369	1	0	0
44	TP14	0	7	Lactoferrin	19833.5	0.636646	31153.2	1	0	0
44	TP14	0	7	Lysozyme	57696.4	0.636646	90625.6	1	0	0
45	TP1	1	12	CXCL1	0.00227805	0.388026	0.00587086	0	0	0
45	TP1	1	12	IL-8	0	0.388026	0	0	0	0
45	TP1	1	12	IP-10	0.0188	0.388026	0.0484503	0	0	0
45	TP1	1	12	Lactoferrin	1021.2	0.388026	2631.78	0	0	0
45	TP1	1	12	Lysozyme	2744.57	0.388026	7073.16	0	0	0
46	TP12	0	8	CXCL1	0.0844295	0.319193	0.264509	1	0	0
46	TP12	0	8	IL-8	0.0443121	0.319193	0.138825	1	0	0
46	TP12	0	8	IP-10	1.113	0.319193	3.48691	1	0	0
46	TP12	0	8	Lactoferrin	8038.74	0.319193	25184.6	1	0	0
46	TP12	0	8	Lysozyme	32417.5	0.319193	101561	1	0	0
47	TP12	0	7	CXCL1	0.374947	0.626115	0.598846	0	0	0
47	TP12	0	7	IL-8	0.1118	0.626115	0.178562	0	0	0
47	TP12	0	7	IP-10	0.0845	0.626115	0.134959	0	0	0
47	TP12	0	7	Lactoferrin	2772.23	0.626115	4427.67	0	0	0
47	TP12	0	7	Lysozyme	14231.8	0.626115	22730.3	0	0	0
47	TP14	0	7	CXCL1	0.565797	2.17922	0.259633	1	0	0
47	TP14	0	7	IL-8	3.93024	2.17922	1.80351	1	0	0
47	TP14	0	7	IP-10	0.1363	2.17922	0.0625454	1	0	0
47	TP14	0	7	Lactoferrin	53732.2	2.17922	24656.7	1	0	0
47	TP14	0	7	Lysozyme	137262	2.17922	62986.7	1	0	0
48	TP7	1	9	CXCL1	0.0254199	0.268955	0.0945134	0	0	0
48	TP7	1	9	IL-8	0.0921205	0.268955	0.342512	0	0	0
48	TP7	1	9	IP-10	0.0986721	0.268955	0.366872	0	0	0
48	TP7	1	9	Lactoferrin	3674.57	0.268955	13662.4	0	0	0
48	TP7	1	9	Lysozyme	1879.88	0.268955	6989.55	0	0	0
48	TP8	1	9	CXCL1	0.0780553	0.874247	0.0892829	1	0	0
48	TP8	1	9	IL-8	0.105835	0.874247	0.121059	1	0	0
48	TP8	1	9	IP-10	0.513827	0.874247	0.587737	1	0	0
48	TP8	1	9	Lactoferrin	56924.6	0.874247	65112.7	1	0	0
48	TP8	1	9	Lysozyme	5435.76	0.874247	6217.65	1	0	0
48	TP9	1	9	CXCL1	0.025234	0.435663	0.0579209	0	0	0
48	TP9	1	9	IL-8	0.010923	0.435663	0.0250721	0	0	0
48	TP9	1	9	IP-10	0.0585837	0.435663	0.13447	0	0	0
48	TP9	1	9	Lactoferrin	2317.38	0.435663	5319.2	0	0	0
48	TP9	1	9	Lysozyme	16770.3	0.435663	38493.8	0	0	0
48	TP10	1	9	CXCL1	0.0411846	0.273	0.150859	0	0	0
48	TP10	1	9	IL-8	0.123993	0.273	0.454187	0	0	0
48	TP10	1	9	IP-10	0.339254	0.273	1.24269	0	0	0
48	TP10	1	9	Lactoferrin	6151.78	0.273	22534	0	0	0
48	TP10	1	9	Lysozyme	116.087	0.273	425.227	0	0	0
49	TP11	1	12	CXCL1	0.0316618	0.487047	0.0650077	0	0	0
49	TP11	1	12	IL-8	0.0310727	0.487047	0.0637982	0	0	0
49	TP11	1	12	IP-10	0.139957	0.487047	0.287358	0	0	0
49	TP11	1	12	Lactoferrin	2855.09	0.487047	5862.04	0	0	0
49	TP11	1	12	Lysozyme	870.065	0.487047	1786.41	0	0	0
49	TP12	1	12	CXCL1	0.00446005	0.0997774	0.0447	1	0	0
49	TP12	1	12	IL-8	0.00127688	0.0997774	0.0127973	1	0	0
49	TP12	1	12	IP-10	0.00824004	0.0997774	0.0825842	1	0	0
49	TP12	1	12	Lactoferrin	0	0.0997774	0	1	0	0
49	TP12	1	12	Lysozyme	539.997	0.0997774	5412.01	1	0	0
50	TP1	0	11	CXCL1	0.039613	0.524625	0.0755071	0	0	0
50	TP1	0	11	IL-8	0.00286465	0.524625	0.00546037	0	0	0
50	TP1	0	11	IP-10	0.0999548	0.524625	0.190526	0	0	0
50	TP1	0	11	Lactoferrin	358.921	0.524625	684.147	0	0	0
50	TP3	0	11	CXCL1	0.0119829	0.243312	0.0492491	0	0	0
50	TP3	0	11	IL-8	0.00106148	0.243312	0.00436261	0	0	0
50	TP3	0	11	IP-10	0.0175826	0.243312	0.0722634	0	0	0
50	TP3	0	11	Lactoferrin	169.583	0.243312	696.975	0	0	0
50	TP4	0	11	CXCL1	0.0481769	0.227547	0.211722	0	0	0
50	TP4	0	11	IL-8	0.00667217	0.227547	0.0293221	0	0	0
50	TP4	0	11	IP-10	0.123889	0.227547	0.544453	0	0	0
50	TP4	0	11	Lactoferrin	2003.05	0.227547	8802.78	0	0	0
50	TP5	0	11	CXCL1	0.0112911	0.288765	0.0391014	0	0	0
50	TP5	0	11	IL-8	0.00157267	0.288765	0.00544621	0	0	0
50	TP5	0	11	IP-10	0.0205607	0.288765	0.0712023	0	0	0
50	TP5	0	11	Lactoferrin	538.332	0.288765	1864.26	0	0	0
50	TP8	0	11	CXCL1	0.0614154	0.296545	0.207103	1	0	0
50	TP8	0	11	IL-8	0.0285546	0.296545	0.096291	1	0	0
50	TP8	0	11	IP-10	0.259244	0.296545	0.874216	1	0	0
50	TP8	0	11	Lactoferrin	11470.3	0.296545	38679.8	1	0	0
50	TP10	0	11	CXCL1	0.0938373	0.67859	0.138283	1	0	0
50	TP10	0	11	IL-8	0.0892156	0.67859	0.131472	1	0	0
50	TP10	0	11	IP-10	0.465476	0.67859	0.685946	1	0	0
50	TP10	0	11	Lactoferrin	41727.2	0.67859	61491	1	0	0
50	TP11	0	11	CXCL1	0.243437	0.625562	0.389149	0	0	0
50	TP11	0	11	IL-8	0.393393	0.625562	0.628862	0	0	0
50	TP11	0	11	IP-10	1.45833	0.625562	2.33123	0	0	0
50	TP11	0	11	Lactoferrin	6577.17	0.625562	10514	0	0	0
50	TP12	0	11	CXCL1	0.062736	0.41427	0.151437	1	0	0
50	TP12	0	11	IL-8	0.0423263	0.41427	0.102171	1	0	0
50	TP12	0	11	IP-10	0.49249	0.41427	1.18881	1	0	0
50	TP12	0	11	Lactoferrin	106873	0.41427	257979	1	0	0
50	TP13	0	11	CXCL1	0.14806	0.545714	0.271315	1	0	0
50	TP13	0	11	IL-8	0.0573518	0.545714	0.105095	1	0	0
50	TP13	0	11	IP-10	0.573127	0.545714	1.05023	1	0	0
50	TP13	0	11	Lactoferrin	883.512	0.545714	1619	1	0	0
50	TP14	0	11	CXCL1	0.237317	1.04856	0.226328	0	0	0
50	TP14	0	11	IL-8	0.755442	1.04856	0.72046	0	0	0
50	TP14	0	11	IP-10	0.729792	1.04856	0.695997	0	0	0
50	TP14	0	11	Lactoferrin	21116.5	1.04856	20138.6	0	0	0
51	TP11	0	11	CXCL1	0.149439	1.26487	0.118146	0	0	0
51	TP11	0	11	IL-8	0.062165	1.26487	0.0491472	0	0	0
51	TP11	0	11	IP-10	1.851	1.26487	1.46339	0	0	0
51	TP11	0	11	Lactoferrin	110163	1.26487	87094.4	0	0	0
51	TP11	0	11	Lysozyme	135789	1.26487	107354	0	0	0
51	TP14	0	11	CXCL1	0.0767409	0.475608	0.161353	1	0	0
51	TP14	0	11	IL-8	0.31462	0.475608	0.661511	1	0	0
51	TP14	0	11	IP-10	0.2839	0.475608	0.59692	1	0	0
51	TP14	0	11	Lactoferrin	14147	0.475608	29745.1	1	0	0
51	TP14	0	11	Lysozyme	38375.3	0.475608	80686.8	1	0	0
52	TP1	0	12	CXCL1	0.0115944	0.349244	0.0331987	0	0	0
52	TP1	0	12	IL-8	0.00147302	0.349244	0.00421774	0	0	0
52	TP1	0	12	IP-10	0.2165	0.349244	0.619911	0	0	0
52	TP1	0	12	Lactoferrin	1859.52	0.349244	5324.44	0	0	0
52	TP1	0	12	Lysozyme	20869.4	0.349244	59756.1	0	0	0
53	TP8	1	10	CXCL1	0.0196995	0.309972	0.0635526	0	0	0
53	TP8	1	10	IL-8	0.0554913	0.309972	0.17902	0	0	0
53	TP8	1	10	IP-10	0.134978	0.309972	0.435451	0	0	0
53	TP8	1	10	Lactoferrin	3319.55	0.309972	10709.2	0	0	0
53	TP8	1	10	Lysozyme	11308.6	0.309972	36482.8	0	0	0
53	TP9	1	10	CXCL1	0.16317	1.06547	0.153143	0	0	1
53	TP9	1	10	IL-8	0.0955518	1.06547	0.0896801	0	0	1
53	TP9	1	10	IP-10	40	1.06547	37.542	0	0	1
53	TP9	1	10	Lactoferrin	41864.1	1.06547	39291.5	0	0	1
53	TP9	1	10	Lysozyme	86411.7	1.06547	81101.6	0	0	1
54	TP12	0	9	CXCL1	0.0741117	0.599661	0.123589	0	0	0
54	TP12	0	9	IL-8	0.119556	0.599661	0.199373	0	0	0
54	TP12	0	9	IP-10	0.3847	0.599661	0.641529	0	0	0
54	TP12	0	9	Lactoferrin	5181.75	0.599661	8641.13	0	0	0
54	TP12	0	9	Lysozyme	27726.9	0.599661	46237.6	0	0	0
55	TP8	0	10	CXCL1	0.0990404	1.02935	0.0962163	1	1	0
55	TP8	0	10	IL-8	0.396042	1.02935	0.384749	1	1	0
55	TP8	0	10	IP-10	1.268	1.02935	1.23184	1	1	0
55	TP8	0	10	Lactoferrin	50062.6	1.02935	48635.1	1	1	0
55	TP8	0	10	Lysozyme	123300	1.02935	119784	1	1	0
55	TP9	0	10	CXCL1	0.112923	0.644351	0.17525	1	1	1
55	TP9	0	10	IL-8	0.308578	0.644351	0.478898	1	1	1
55	TP9	0	10	IP-10	1.21	0.644351	1.87786	1	1	1
55	TP9	0	10	Lactoferrin	16840.5	0.644351	26135.6	1	1	1
55	TP9	0	10	Lysozyme	95898.3	0.644351	148829	1	1	1
56	TP8	1	9	CXCL1	0.0480309	0.73219	0.065599	0	0	0
56	TP8	1	9	IL-8	0.0730825	0.73219	0.0998136	0	0	0
56	TP8	1	9	IP-10	1.748	0.73219	2.38736	0	0	0
56	TP8	1	9	Lactoferrin	10405.1	0.73219	14211	0	0	0
56	TP8	1	9	Lysozyme	52496.5	0.73219	71698	0	0	0
56	TP9	1	9	CXCL1	0.0692211	0.874735	0.0791338	0	1	1
56	TP9	1	9	IL-8	0.0389144	0.874735	0.0444871	0	1	1
56	TP9	1	9	IP-10	8.899	0.874735	10.1734	0	1	1
56	TP9	1	9	Lactoferrin	21235.9	0.874735	24276.9	0	1	1
56	TP9	1	9	Lysozyme	158449	0.874735	181140	0	1	1
57	TP1	0	7	CXCL1	0.00293222	0.424497	0.00690751	0	0	0
57	TP1	0	7	IL-8	0.00191018	0.424497	0.00449986	0	0	0
57	TP1	0	7	IP-10	0.01494	0.424497	0.0351946	0	0	0
57	TP1	0	7	Lactoferrin	6749.35	0.424497	15899.6	0	0	0
57	TP1	0	7	Lysozyme	12508.9	0.424497	29467.6	0	0	0
58	TP11	1	6	CXCL1	0.102648	0.668816	0.153476	0	0	0
58	TP11	1	6	IL-8	0.4579	0.668816	0.684643	0	0	0
58	TP11	1	6	IP-10	0.14099	0.668816	0.210805	0	0	0
58	TP11	1	6	Lactoferrin	10691.2	0.668816	15985.2	0	0	0
58	TP11	1	6	Lysozyme	8013.97	0.668816	11982.3	0	0	0
59	TP1	1	5	CXCL1	0.0427097	0.551119	0.0774964	0	0	0
59	TP1	1	5	IL-8	0.0100853	0.551119	0.0182998	0	0	0
59	TP1	1	5	IP-10	0.04826	0.551119	0.0875674	0	0	0
59	TP1	1	5	Lactoferrin	609.646	0.551119	1106.2	0	0	0
59	TP1	1	5	Lysozyme	5268.82	0.551119	9560.22	0	0	0
60	TP8	0	8	CXCL1	0.183962	1.01199	0.181782	1	0	0
60	TP8	0	8	IL-8	0.915035	1.01199	0.90419	1	0	0
60	TP8	0	8	IP-10	2.47396	1.01199	2.44463	1	0	0
60	TP8	0	8	Lactoferrin	27461.7	1.01199	27136.2	1	0	0
60	TP8	0	8	Lysozyme	81571	1.01199	80604.1	1	0	0
60	TP9	0	8	CXCL1	0.154666	0.799302	0.193501	1	0	0
60	TP9	0	8	IL-8	0.14025	0.799302	0.175466	1	0	0
60	TP9	0	8	IP-10	1.83298	0.799302	2.29323	1	0	0
60	TP9	0	8	Lactoferrin	22538.2	0.799302	28197.3	1	0	0
60	TP9	0	8	Lysozyme	96787.3	0.799302	121090	1	0	0
60	TP12	0	8	CXCL1	0.0281775	0.358311	0.0786397	0	0	0
60	TP12	0	8	IL-8	0.0228478	0.358311	0.0637652	0	0	0
60	TP12	0	8	IP-10	0.233429	0.358311	0.65147	0	0	0
60	TP12	0	8	Lactoferrin	581.808	0.358311	1623.75	0	0	0
60	TP12	0	8	Lysozyme	0	0.358311	0	0	0	0
60	TP14	0	8	CXCL1	0.454586	0.938592	0.484327	1	0	0
60	TP14	0	8	IL-8	1.17585	0.938592	1.25278	1	0	0
60	TP14	0	8	IP-10	1.12922	0.938592	1.2031	1	0	0
60	TP14	0	8	Lactoferrin	64736.7	0.938592	68972.1	1	0	0
60	TP14	0	8	Lysozyme	756.739	0.938592	806.249	1	0	0
61	TP1	1	8	CXCL1	0.0529614	0.347908	0.152228	1	0	0
61	TP1	1	8	IL-8	0.00491872	0.347908	0.014138	1	0	0
61	TP1	1	8	IP-10	0.0521964	0.347908	0.150029	1	0	0
61	TP1	1	8	Lactoferrin	268.14	0.347908	770.722	1	0	0
61	TP1	1	8	Lysozyme	7584.85	0.347908	21801.3	1	0	0
61	TP2	1	8	CXCL1	0.0068861	0.333844	0.0206267	0	0	0
61	TP2	1	8	IL-8	0.00253342	0.333844	0.00758862	0	0	0
61	TP2	1	8	IP-10	0.0150243	0.333844	0.0450041	0	0	0
61	TP2	1	8	Lactoferrin	994.314	0.333844	2978.38	0	0	0
61	TP2	1	8	Lysozyme	0	0.333844	0	0	0	0
61	TP14	1	8	CXCL1	0.237077	0.783504	0.302586	0	0	0
61	TP14	1	8	IL-8	0.13078	0.783504	0.166917	0	0	0
61	TP14	1	8	IP-10	0.310682	0.783504	0.396529	0	0	0
61	TP14	1	8	Lactoferrin	9484.83	0.783504	12105.7	0	0	0
61	TP14	1	8	Lysozyme	39664.9	0.783504	50625	0	0	0
62	TP12	0	10	CXCL1	0.0356448	0.437853	0.0814082	0	0	0
62	TP12	0	10	IL-8	0.0203102	0.437853	0.0463858	0	0	0
62	TP12	0	10	IP-10	0.2494	0.437853	0.569598	0	0	0
62	TP12	0	10	Lactoferrin	9197.89	0.437853	21006.8	0	0	0
62	TP12	0	10	Lysozyme	38676.6	0.437853	88332.5	0	0	0
62	TP14	0	10	CXCL1	0.120824	0.490248	0.246455	1	0	0
62	TP14	0	10	IL-8	0.616769	0.490248	1.25808	1	0	0
62	TP14	0	10	IP-10	0.218	0.490248	0.444673	1	0	0
62	TP14	0	10	Lactoferrin	12225.9	0.490248	24938.2	1	0	0
62	TP14	0	10	Lysozyme	34634.8	0.490248	70647.4	1	0	0
63	TP12	0	9	CXCL1	0.0204951	0.264856	0.077382	0	0	0
63	TP12	0	9	IL-8	0.0258753	0.264856	0.0976956	0	0	0
63	TP12	0	9	IP-10	0.140581	0.264856	0.530783	0	0	0
63	TP12	0	9	Lactoferrin	471.254	0.264856	1779.28	0	0	0
63	TP12	0	9	Lysozyme	4118.61	0.264856	15550.4	0	0	0
63	TP13	0	9	CXCL1	0.0664457	0.348047	0.19091	1	0	0
63	TP13	0	9	IL-8	0.0293892	0.348047	0.0844402	1	0	0
63	TP13	0	9	IP-10	0.49935	0.348047	1.43472	1	0	0
63	TP13	0	9	Lactoferrin	236.888	0.348047	680.62	1	0	0
63	TP13	0	9	Lysozyme	5116.56	0.348047	14700.8	1	0	0
63	TP14	0	9	CXCL1	0.112071	0.396293	0.282799	0	0	0
63	TP14	0	9	IL-8	0.0374426	0.396293	0.0944821	0	0	0
63	TP14	0	9	IP-10	0.463482	0.396293	1.16954	0	0	0
63	TP14	0	9	Lactoferrin	3581.16	0.396293	9036.63	0	0	0
63	TP14	0	9	Lysozyme	2159.22	0.396293	5448.54	0	0	0
64	TP11	0	8	CXCL1	0.141343	1.04904	0.134735	0	0	0
64	TP11	0	8	IL-8	0.0733321	1.04904	0.0699037	0	0	0
64	TP11	0	8	IP-10	0.311248	1.04904	0.296697	0	0	0
64	TP11	0	8	Lactoferrin	7469.01	1.04904	7119.82	0	0	0
64	TP11	0	8	Lysozyme	43614.6	1.04904	41575.5	0	0	0
65	TP11	1	7	CXCL1	0.0842914	0.456535	0.184633	0	0	0
65	TP11	1	7	IL-8	0.0268675	0.456535	0.0588509	0	0	0
65	TP11	1	7	IP-10	0.379673	0.456535	0.83164	0	0	0
65	TP11	1	7	Lactoferrin	0	0.456535	0	0	0	0
65	TP11	1	7	Lysozyme	1007.74	0.456535	2207.37	0	0	0
65	TP12	1	7	CXCL1	0.190733	1.11346	0.171298	1	0	0
65	TP12	1	7	IL-8	0.0629257	1.11346	0.0565137	1	0	0
65	TP12	1	7	IP-10	40	1.11346	35.9241	1	0	0
65	TP12	1	7	Lactoferrin	19115.1	1.11346	17167.3	1	0	0
65	TP12	1	7	Lysozyme	75406	1.11346	67722.3	1	0	0
66	TP1	0	6	CXCL1	0.0196519	0.467646	0.0420231	0	0	0
66	TP1	0	6	IL-8	0.00324293	0.467646	0.00693457	0	0	0
66	TP1	0	6	IP-10	0.04375	0.467646	0.0935537	0	0	0
66	TP1	0	6	Lactoferrin	579.511	0.467646	1239.21	0	0	0
66	TP1	0	6	Lysozyme	16354.7	0.467646	34972.5	0	0	0
67	TP11	0	9	CXCL1	0.130179	1.0068	0.1293	0	0	0
67	TP11	0	9	IL-8	0.0555693	1.0068	0.0551942	0	0	0
67	TP11	0	9	IP-10	1.34986	1.0068	1.34075	0	0	0
67	TP11	0	9	Lactoferrin	13083	1.0068	12994.7	0	0	0
67	TP11	0	9	Lysozyme	17372.1	1.0068	17254.8	0	0	0
67	TP12	0	9	CXCL1	0.151613	0.836503	0.181246	1	0	0
67	TP12	0	9	IL-8	0.102025	0.836503	0.121966	1	0	0
67	TP12	0	9	IP-10	7.6999	0.836503	9.20487	1	0	0
67	TP12	0	9	Lactoferrin	9964.22	0.836503	11911.8	1	0	0
67	TP12	0	9	Lysozyme	3532.69	0.836503	4223.17	1	0	0
68	TP11	0	7	CXCL1	0.143	0.474008	0.301684	0	0	0
68	TP11	0	7	IL-8	0.140718	0.474008	0.296868	0	0	0
68	TP11	0	7	IP-10	1.15847	0.474008	2.44399	0	0	0
68	TP11	0	7	Lactoferrin	6889.84	0.474008	14535.3	0	0	0
68	TP11	0	7	Lysozyme	12994.6	0.474008	27414.4	0	0	0
68	TP12	0	7	CXCL1	0.017712	0.127943	0.138437	1	0	0
68	TP12	0	7	IL-8	0.101944	0.127943	0.796793	1	0	0
68	TP12	0	7	IP-10	0.026628	0.127943	0.208125	1	0	0
68	TP12	0	7	Lactoferrin	0	0.127943	0	1	0	0
68	TP12	0	7	Lysozyme	74617.5	0.127943	583211	1	0	0
69	TP1	1	6	CXCL1	0.0136827	0.395731	0.0345756	0	0	0
69	TP1	1	6	IL-8	0.00162051	0.395731	0.00409497	0	0	0
69	TP1	1	6	IP-10	0.03461	0.395731	0.0874583	0	0	0
69	TP1	1	6	Lactoferrin	724.321	0.395731	1830.34	0	0	0
69	TP1	1	6	Lysozyme	21912.2	0.395731	55371.3	0	0	0
70	TP11	0	13	CXCL1	0.145074	0.431239	0.336411	0	0	0
70	TP11	0	13	IL-8	0.14055	0.431239	0.325921	0	0	0
70	TP11	0	13	IP-10	40	0.431239	92.7561	0	0	0
70	TP11	0	13	Lactoferrin	3181.46	0.431239	7377.5	0	0	0
70	TP11	0	13	Lysozyme	6403.4	0.431239	14848.9	0	0	0
71	TP12	1	7	CXCL1	0.0697165	0.599902	0.116213	0	0	0
71	TP12	1	7	IL-8	0.0348175	0.599902	0.0580387	0	0	0
71	TP12	1	7	IP-10	1.86563	0.599902	3.1099	0	0	0
71	TP12	1	7	Lactoferrin	3304.92	0.599902	5509.1	0	0	0
71	TP12	1	7	Lysozyme	22367.7	0.599902	37285.6	0	0	0
71	TP14	1	7	CXCL1	0.0182021	0.236167	0.0770729	0	0	0
71	TP14	1	7	IL-8	0.183057	0.236167	0.775115	0	0	0
71	TP14	1	7	IP-10	0.821761	0.236167	3.47957	0	0	0
71	TP14	1	7	Lactoferrin	16555.3	0.236167	70099.8	0	0	0
71	TP14	1	7	Lysozyme	14037.7	0.236167	59439.8	0	0	0
72	TP1	1	6	CXCL1	0.00472643	0.478433	0.00987897	0	0	1
72	TP1	1	6	IL-8	0.00157156	0.478433	0.0032848	0	0	1
72	TP1	1	6	IP-10	0.03232	0.478433	0.0675538	0	0	1
72	TP1	1	6	Lactoferrin	863.471	0.478433	1804.79	0	0	1
72	TP1	1	6	Lysozyme	8292.14	0.478433	17331.9	0	0	1
73	TP1	0	6	CXCL1	0.0630661	0.528106	0.119419	1	0	0
73	TP1	0	6	IL-8	0.00826407	0.528106	0.0156485	1	0	0
73	TP1	0	6	IP-10	0.132709	0.528106	0.251292	1	0	0
73	TP1	0	6	Lactoferrin	288.838	0.528106	546.932	1	0	0
73	TP5	0	6	CXCL1	0.183354	0.859218	0.213396	0	0	0
73	TP5	0	6	IL-8	0.0904753	0.859218	0.1053	0	0	0
73	TP5	0	6	IP-10	0.28485	0.859218	0.331523	0	0	0
73	TP5	0	6	Lactoferrin	5104.99	0.859218	5941.44	0	0	0
73	TP5	0	6	Lysozyme	8104.53	0.859218	9432.45	0	0	0
73	TP14	0	6	CXCL1	0.247472	0.742083	0.333482	1	0	0
73	TP14	0	6	IL-8	0.30141	0.742083	0.406168	1	0	0
73	TP14	0	6	IP-10	5.45106	0.742083	7.34562	1	0	0
73	TP14	0	6	Lactoferrin	25441.9	0.742083	34284.4	1	0	0
73	TP14	0	6	Lysozyme	8715.93	0.742083	11745.2	1	0	0
74	TP12	0	7	CXCL1	0.0530177	0.360288	0.147154	0	0	0
74	TP12	0	7	IL-8	0.0140385	0.360288	0.0389647	0	0	0
74	TP12	0	7	IP-10	0.1062	0.360288	0.294765	0	0	0
74	TP12	0	7	Lactoferrin	709.218	0.360288	1968.48	0	0	0
74	TP12	0	7	Lysozyme	5322.93	0.360288	14774.1	0	0	0
74	TP14	0	7	CXCL1	0.0820868	0.500008	0.164171	0	0	0
74	TP14	0	7	IL-8	0.0166255	0.500008	0.0332506	0	0	0
74	TP14	0	7	IP-10	0.06554	0.500008	0.131078	0	0	0
74	TP14	0	7	Lactoferrin	5246.73	0.500008	10493.3	0	0	0
74	TP14	0	7	Lysozyme	4254.41	0.500008	8508.68	0	0	0
75	TP11	0	15	CXCL1	0.0591744	0.773392	0.0765128	0	0	0
75	TP11	0	15	IL-8	0.0318003	0.773392	0.041118	0	0	0
75	TP11	0	15	IP-10	0.314868	0.773392	0.407126	0	0	0
75	TP11	0	15	Lactoferrin	27592	0.773392	35676.6	0	0	0
75	TP11	0	15	Lysozyme	20163.7	0.773392	26071.8	0	0	0
75	TP12	0	15	CXCL1	0.102852	0.868058	0.118485	1	0	0
75	TP12	0	15	IL-8	0.039136	0.868058	0.0450845	1	0	0
75	TP12	0	15	IP-10	0.177567	0.868058	0.204557	1	0	0
75	TP12	0	15	Lactoferrin	8143.79	0.868058	9381.62	1	0	0
75	TP12	0	15	Lysozyme	22435.4	0.868058	25845.5	1	0	0
76	TP1	1	8	CXCL1	0.00872023	0.325241	0.0268116	0	1	0
76	TP1	1	8	IL-8	0.00175412	0.325241	0.0053933	0	1	0
76	TP1	1	8	IP-10	0.042846	0.325241	0.131736	0	1	0
76	TP1	1	8	Lactoferrin	3330.61	0.325241	10240.5	0	1	0
76	TP1	1	8	Lysozyme	2785.72	0.325241	8565.09	0	1	0
76	TP8	1	8	CXCL1	0.0292212	0.532439	0.0548817	1	0	0
76	TP8	1	8	IL-8	0.0187089	0.532439	0.035138	1	0	0
76	TP8	1	8	IP-10	0.935918	0.532439	1.75779	1	0	0
76	TP8	1	8	Lactoferrin	12418.4	0.532439	23323.5	1	0	0
76	TP8	1	8	Lysozyme	10538.8	0.532439	19793.5	1	0	0
76	TP9	1	8	CXCL1	0.0317298	0.997368	0.0318135	0	0	0
76	TP9	1	8	IL-8	0.033153	0.997368	0.0332405	0	0	0
76	TP9	1	8	IP-10	1.582	0.997368	1.58618	0	0	0
76	TP9	1	8	Lactoferrin	295848	0.997368	296629	0	0	0
76	TP9	1	8	Lysozyme	4707.47	0.997368	4719.9	0	0	0
76	TP10	1	8	CXCL1	0.0236026	0.585618	0.0403038	0	0	0
76	TP10	1	8	IL-8	0.0239058	0.585618	0.0408214	0	0	0
76	TP10	1	8	IP-10	0.769805	0.585618	1.31452	0	0	0
76	TP10	1	8	Lactoferrin	22648.2	0.585618	38674.1	0	0	0
76	TP10	1	8	Lysozyme	30648.3	0.585618	52335	0	0	0
76	TP14	1	8	CXCL1	0.105707	0.49228	0.21473	0	1	0
76	TP14	1	8	IL-8	0.0405405	0.49228	0.0823526	0	1	0
76	TP14	1	8	IP-10	0.574969	0.49228	1.16797	0	1	0
76	TP14	1	8	Lactoferrin	19273.9	0.49228	39152.3	0	1	0
76	TP14	1	8	Lysozyme	18573.1	0.49228	37728.8	0	1	0
77	TP2	1	5	CXCL1	0.0181597	0.325295	0.0558252	0	0	0
77	TP2	1	5	IL-8	0.00318179	0.325295	0.00978125	0	0	0
77	TP2	1	5	IP-10	0.0497477	0.325295	0.152931	0	0	0
77	TP2	1	5	Lactoferrin	0	0.325295	0	0	0	0
77	TP2	1	5	Lysozyme	11082.5	0.325295	34069.2	0	0	0
78	TP8	0	8	CXCL1	0.102695	0.781503	0.131407	0	0	1
78	TP8	0	8	IL-8	0.434539	0.781503	0.556031	0	0	1
78	TP8	0	8	IP-10	22.26	0.781503	28.4836	0	0	1
78	TP8	0	8	Lactoferrin	52963.6	0.781503	67771.5	0	0	1
78	TP8	0	8	Lysozyme	154233	0.781503	197354	0	0	1
79	TP1	1	5	CXCL1	0.0147378	0.242084	0.0608791	1	0	0
79	TP1	1	5	IL-8	0.00157267	0.242084	0.0064964	1	0	0
79	TP1	1	5	IP-10	0.010596	0.242084	0.0437698	1	0	0
79	TP1	1	5	Lactoferrin	836.875	0.242084	3456.96	1	0	0
79	TP2	1	5	CXCL1	0.00355279	0.155274	0.0228808	0	0	0
79	TP2	1	5	IL-8	0.00157267	0.155274	0.0101284	0	0	0
79	TP2	1	5	IP-10	0.00447741	0.155274	0.0288356	0	0	0
79	TP2	1	5	Lactoferrin	242.947	0.155274	1564.63	0	0	0
79	TP6	1	5	CXCL1	0.027977	0.409971	0.0682414	1	0	0
79	TP6	1	5	IL-8	0.0927722	0.409971	0.22629	1	0	0
79	TP6	1	5	IP-10	0.0287579	0.409971	0.0701462	1	0	0
79	TP6	1	5	Lactoferrin	576.323	0.409971	1405.77	1	0	0
79	TP7	1	5	CXCL1	0.0266298	0.298592	0.0891846	0	0	0
79	TP7	1	5	IL-8	0.0254099	0.298592	0.085099	0	0	0
79	TP7	1	5	IP-10	0.0135956	0.298592	0.0455323	0	0	0
79	TP7	1	5	Lactoferrin	434.662	0.298592	1455.71	0	0	0
79	TP8	1	5	CXCL1	0.0405295	0.26092	0.155333	1	0	0
79	TP8	1	5	IL-8	1.59868	0.26092	6.12707	1	0	0
79	TP8	1	5	IP-10	0.00472703	0.26092	0.0181168	1	0	0
79	TP8	1	5	Lactoferrin	2087.56	0.26092	8000.76	1	0	0
79	TP10	1	5	CXCL1	0.0841428	0.476511	0.176581	0	0	0
79	TP10	1	5	IL-8	1.359	0.476511	2.85197	0	0	0
79	TP10	1	5	IP-10	0.0231373	0.476511	0.0485557	0	0	0
79	TP10	1	5	Lactoferrin	1325.8	0.476511	2782.31	0	0	0
79	TP13	1	5	CXCL1	0.111736	0.933697	0.119671	1	0	0
79	TP13	1	5	IL-8	2.44075	0.933697	2.61407	1	0	0
79	TP13	1	5	IP-10	0.150872	0.933697	0.161586	1	0	0
79	TP13	1	5	Lactoferrin	21052.4	0.933697	22547.4	1	0	0
80	TP11	0	12	CXCL1	0.0924365	0.735578	0.125665	0	0	0
80	TP11	0	12	IL-8	0.0510133	0.735578	0.0693513	0	0	0
80	TP11	0	12	IP-10	0.344768	0.735578	0.468704	0	0	0
80	TP11	0	12	Lactoferrin	15607.1	0.735578	21217.4	0	0	0
80	TP11	0	12	Lysozyme	15535.2	0.735578	21119.7	0	0	0
80	TP12	0	12	CXCL1	0.0410712	0.671424	0.0611702	1	0	0
80	TP12	0	12	IL-8	0.0490325	0.671424	0.0730276	1	0	0
80	TP12	0	12	IP-10	0.210756	0.671424	0.313894	1	0	0
80	TP12	0	12	Lactoferrin	1229.24	0.671424	1830.79	1	0	0
80	TP12	0	12	Lysozyme	27882.7	0.671424	41527.7	1	0	0
81	TP8	1	10	CXCL1	0.0634139	0.363173	0.174611	0	0	0
81	TP8	1	10	IL-8	0.0724614	0.363173	0.199523	0	0	0
81	TP8	1	10	IP-10	40	0.363173	110.14	0	0	0
81	TP8	1	10	Lactoferrin	883.711	0.363173	2433.31	0	0	0
81	TP8	1	10	Lysozyme	5506.45	0.363173	15162.1	0	0	0
81	TP10	1	10	CXCL1	0.0222862	2.66593	0.00835963	1	1	0
81	TP10	1	10	IL-8	1.63266	2.66593	0.612417	1	1	0
81	TP10	1	10	IP-10	40	2.66593	15.0042	1	1	0
81	TP10	1	10	Lactoferrin	99070.8	2.66593	37161.8	1	1	0
81	TP10	1	10	Lysozyme	110732	2.66593	41536.2	1	1	0
82	TP1	1	11	CXCL1	0.00528806	0.403436	0.0131075	0	0	0
82	TP1	1	11	IL-8	0.00117142	0.403436	0.00290361	0	0	0
82	TP1	1	11	IP-10	0.01806	0.403436	0.0447654	0	0	0
82	TP1	1	11	Lactoferrin	420.098	0.403436	1041.3	0	0	0
82	TP1	1	11	Lysozyme	4756.41	0.403436	11789.7	0	0	0
83	TP11	0	9	CXCL1	0.0796174	0.239038	0.333074	0	0	0
83	TP11	0	9	IL-8	0.0251887	0.239038	0.105375	0	0	0
83	TP11	0	9	IP-10	0.118832	0.239038	0.497124	0	0	0
83	TP11	0	9	Lactoferrin	0	0.239038	0	0	0	0
83	TP11	0	9	Lysozyme	4519.07	0.239038	18905.2	0	0	0
83	TP12	0	9	CXCL1	0.0533293	0.268246	0.198807	1	0	0
83	TP12	0	9	IL-8	0.0178074	0.268246	0.0663846	1	0	0
83	TP12	0	9	IP-10	0.0447307	0.268246	0.166752	1	0	0
83	TP12	0	9	Lactoferrin	0	0.268246	0	1	0	0
83	TP12	0	9	Lysozyme	1452.61	0.268246	5415.2	1	0	0
84	TP14	0	13	CXCL1	0.0765729	0.829201	0.0923455	1	0	0
84	TP14	0	13	IL-8	0.199311	0.829201	0.240366	1	0	0
84	TP14	0	13	IP-10	0.251411	0.829201	0.303197	1	0	0
84	TP14	0	13	Lactoferrin	13346.2	0.829201	16095.3	1	0	0
84	TP14	0	13	Lysozyme	45983.3	0.829201	55455	1	0	0
85	TP10	1	8	CXCL1	0.0570568	0.679248	0.0839999	0	0	0
85	TP10	1	8	IL-8	0.0232451	0.679248	0.0342219	0	0	0
85	TP10	1	8	IP-10	0.287015	0.679248	0.422548	0	0	0
85	TP10	1	8	Lactoferrin	1143.56	0.679248	1683.57	0	0	0
85	TP10	1	8	Lysozyme	1407.84	0.679248	2072.65	0	0	0
85	TP12	1	8	CXCL1	0.073734	0.606488	0.121575	1	0	0
85	TP12	1	8	IL-8	0.252207	0.606488	0.415849	1	0	0
85	TP12	1	8	IP-10	0.299783	0.606488	0.494294	1	0	0
85	TP12	1	8	Lactoferrin	29990.9	0.606488	49450.1	1	0	0
85	TP12	1	8	Lysozyme	23066.9	0.606488	38033.6	1	0	0
86	TP6	0	9	CXCL1	0.0530554	0.708753	0.0748574	1	0	0
86	TP6	0	9	IL-8	0.0577252	0.708753	0.0814461	1	0	0
86	TP6	0	9	IP-10	4.18393	0.708753	5.90322	1	0	0
86	TP6	0	9	Lactoferrin	30886.9	0.708753	43579.1	1	0	0
86	TP6	0	9	Lysozyme	45785.4	0.708753	64599.9	1	0	0
86	TP8	0	9	CXCL1	0.121248	0.662708	0.182958	0	0	0
86	TP8	0	9	IL-8	0.0651722	0.662708	0.0983423	0	0	0
86	TP8	0	9	IP-10	15.4638	0.662708	23.3343	0	0	0
86	TP8	0	9	Lactoferrin	4599.64	0.662708	6940.67	0	0	0
86	TP8	0	9	Lysozyme	8878.43	0.662708	13397.2	0	0	0
86	TP11	0	9	CXCL1	0.0494884	0.42786	0.115665	0	0	0
86	TP11	0	9	IL-8	0.105208	0.42786	0.245893	0	0	0
86	TP11	0	9	IP-10	5.86044	0.42786	13.6971	0	0	0
86	TP11	0	9	Lactoferrin	10394.7	0.42786	24294.7	0	0	0
86	TP11	0	9	Lysozyme	10557.5	0.42786	24675.1	0	0	0
87	TP1	0	7	CXCL1	0.00990314	0.408742	0.0242283	1	0	0
87	TP1	0	7	IL-8	0.00221663	0.408742	0.00542305	1	0	0
87	TP1	0	7	IP-10	0.0315368	0.408742	0.0771556	1	0	0
87	TP1	0	7	Lactoferrin	326.892	0.408742	799.752	1	0	0
87	TP2	0	7	CXCL1	0.0378616	0.262353	0.144315	0	0	0
87	TP2	0	7	IL-8	0.00946256	0.262353	0.036068	0	0	0
87	TP2	0	7	IP-10	0.0277538	0.262353	0.105788	0	0	0
87	TP2	0	7	Lactoferrin	1431.12	0.262353	5454.94	0	0	0
87	TP8	0	7	CXCL1	0.0277245	0.370251	0.0748803	0	0	0
87	TP8	0	7	IL-8	0.0142876	0.370251	0.0385888	0	0	0
87	TP8	0	7	IP-10	0.0175826	0.370251	0.0474882	0	0	0
87	TP8	0	7	Lactoferrin	986.982	0.370251	2665.71	0	0	0
87	TP9	0	7	CXCL1	0.0866905	0.585024	0.148183	0	1	0
87	TP9	0	7	IL-8	0.0131444	0.585024	0.0224681	0	1	0
87	TP9	0	7	IP-10	0.0760506	0.585024	0.129996	0	1	0
87	TP9	0	7	Lactoferrin	639.42	0.585024	1092.98	0	1	0
87	TP10	0	7	CXCL1	0.152177	0.513979	0.296076	1	0	0
87	TP10	0	7	IL-8	0.0587501	0.513979	0.114305	1	0	0
87	TP10	0	7	IP-10	0.476713	0.513979	0.927495	1	0	0
87	TP10	0	7	Lactoferrin	3793.97	0.513979	7381.56	1	0	0
87	TP11	0	7	CXCL1	0.166356	0.656683	0.253328	0	0	0
87	TP11	0	7	IL-8	0.0915623	0.656683	0.139431	0	0	0
87	TP11	0	7	IP-10	0.279261	0.656683	0.42526	0	0	0
87	TP11	0	7	Lactoferrin	6774.29	0.656683	10315.9	0	0	0
87	TP12	0	7	CXCL1	0.0996675	0.535681	0.186057	1	0	0
87	TP12	0	7	IL-8	0.0118694	0.535681	0.0221576	1	0	0
87	TP12	0	7	IP-10	0.047147	0.535681	0.0880132	1	0	0
87	TP12	0	7	Lactoferrin	399.871	0.535681	746.471	1	0	0
87	TP14	0	7	CXCL1	0.0533146	0.35162	0.151626	0	0	0
87	TP14	0	7	IL-8	0.0341826	0.35162	0.0972147	0	0	0
87	TP14	0	7	IP-10	0.045754	0.35162	0.130124	0	0	0
87	TP14	0	7	Lactoferrin	655.292	0.35162	1863.64	0	0	0
88	TP1	1	10	CXCL1	0.00443998	0.329724	0.0134658	0	0	1
88	TP1	1	10	IL-8	0.00195785	0.329724	0.00593785	0	0	1
88	TP1	1	10	IP-10	0.02365	0.329724	0.0717267	0	0	1
88	TP1	1	10	Lactoferrin	183.523	0.329724	556.596	0	0	1
88	TP1	1	10	Lysozyme	8058.75	0.329724	24440.9	0	0	1
89	TP1	0	12	CXCL1	0.00850865	0.538138	0.0158113	0	0	0
89	TP1	0	12	IL-8	0.0567928	0.538138	0.105536	0	0	0
89	TP1	0	12	IP-10	0.20637	0.538138	0.383488	0	0	0
89	TP1	0	12	Lactoferrin	6704.42	0.538138	12458.6	0	0	0
89	TP5	0	12	CXCL1	0.0885803	0.814947	0.108694	0	0	0
89	TP5	0	12	IL-8	0.0467631	0.814947	0.0573818	0	0	0
89	TP5	0	12	IP-10	0.929134	0.814947	1.14011	0	0	0
89	TP5	0	12	Lactoferrin	9882.09	0.814947	12126.1	0	0	0
89	TP7	0	12	CXCL1	0.015081	0.289584	0.0520781	1	0	0
89	TP7	0	12	IL-8	0.00215203	0.289584	0.00743148	1	0	0
89	TP7	0	12	IP-10	0.134936	0.289584	0.465964	1	0	0
89	TP7	0	12	Lactoferrin	1170.72	0.289584	4042.76	1	0	0
89	TP8	0	12	CXCL1	0.292679	0.849139	0.344678	0	0	1
89	TP8	0	12	IL-8	0.135184	0.849139	0.159201	0	0	1
89	TP8	0	12	IP-10	0.522757	0.849139	0.615632	0	0	1
89	TP8	0	12	Lactoferrin	4235.66	0.849139	4988.18	0	0	1
89	TP9	0	12	CXCL1	0.29898	0.818223	0.365402	0	0	0
89	TP9	0	12	IL-8	0.413766	0.818223	0.505689	0	0	0
89	TP9	0	12	IP-10	1.08943	0.818223	1.33146	0	0	0
89	TP9	0	12	Lactoferrin	83873.4	0.818223	102507	0	0	0
89	TP10	0	12	CXCL1	0.119947	0.65525	0.183055	0	0	1
89	TP10	0	12	IL-8	0.0618304	0.65525	0.0943616	0	0	1
89	TP10	0	12	IP-10	0.931296	0.65525	1.42128	0	0	1
89	TP10	0	12	Lactoferrin	4561.5	0.65525	6961.47	0	0	1
89	TP11	0	12	CXCL1	0.0916197	0.486749	0.188228	0	0	0
89	TP11	0	12	IL-8	0.251952	0.486749	0.517622	0	0	0
89	TP11	0	12	IP-10	0.710376	0.486749	1.45943	0	0	0
89	TP11	0	12	Lactoferrin	7045.88	0.486749	14475.4	0	0	0
89	TP12	0	12	CXCL1	0.0289862	0.194584	0.148965	1	0	1
89	TP12	0	12	IL-8	0.0148263	0.194584	0.0761947	1	0	1
89	TP12	0	12	IP-10	0.0178261	0.194584	0.0916112	1	0	1
89	TP12	0	12	Lactoferrin	280.441	0.194584	1441.23	1	0	1
90	TP8	1	6	CXCL1	0.0380711	0.527806	0.0721309	0	0	0
90	TP8	1	6	IL-8	0.117797	0.527806	0.223182	0	0	0
90	TP8	1	6	IP-10	0.452161	0.527806	0.856681	0	0	0
90	TP8	1	6	Lactoferrin	6167.09	0.527806	11684.4	0	0	0
90	TP8	1	6	Lysozyme	36774.2	0.527806	69673.8	0	0	0
90	TP9	1	6	CXCL1	0.0285516	0.406443	0.0702474	1	0	0
90	TP9	1	6	IL-8	0.0202095	0.406443	0.0497229	1	0	0
90	TP9	1	6	IP-10	0.200505	0.406443	0.493316	1	0	0
90	TP9	1	6	Lactoferrin	4927.28	0.406443	12122.9	1	0	0
90	TP9	1	6	Lysozyme	30394.9	0.406443	74782.5	1	0	0
90	TP10	1	6	CXCL1	0.0131913	0.437777	0.0301326	0	0	0
90	TP10	1	6	IL-8	0.0057487	0.437777	0.0131316	0	0	0
90	TP10	1	6	IP-10	0.0776296	0.437777	0.177327	0	0	0
90	TP10	1	6	Lactoferrin	3392.52	0.437777	7749.42	0	0	0
90	TP10	1	6	Lysozyme	2231.02	0.437777	5096.25	0	0	0
90	TP11	1	6	CXCL1	0.0401539	0.754422	0.0532247	0	0	0
90	TP11	1	6	IL-8	0.134381	0.754422	0.178125	0	0	0
90	TP11	1	6	IP-10	0.318587	0.754422	0.422293	0	0	0
90	TP11	1	6	Lactoferrin	11380.2	0.754422	15084.7	0	0	0
90	TP11	1	6	Lysozyme	84737.1	0.754422	112320	0	0	0
91	TP1	1	7	CXCL1	0.0261647	0.680308	0.0384601	0	0	0
91	TP1	1	7	IL-8	0.00377242	0.680308	0.00554516	0	0	0
91	TP1	1	7	IP-10	0.1042	0.680308	0.153166	0	0	0
91	TP1	1	7	Lactoferrin	639.799	0.680308	940.455	0	0	0
91	TP1	1	7	Lysozyme	20037	0.680308	29452.8	0	0	0
92	TP8	0	11	CXCL1	0.0391667	0.763743	0.0512826	1	0	0
92	TP8	0	11	IL-8	0.0544775	0.763743	0.0713296	1	0	0
92	TP8	0	11	IP-10	0.493516	0.763743	0.64618	1	0	0
92	TP8	0	11	Lactoferrin	36246.9	0.763743	47459.6	1	0	0
92	TP8	0	11	Lysozyme	71023.7	0.763743	92994.2	1	0	0
92	TP9	0	11	CXCL1	0.0483999	0.686289	0.0705241	1	0	0
92	TP9	0	11	IL-8	0.151083	0.686289	0.220145	1	0	0
92	TP9	0	11	IP-10	0.910997	0.686289	1.32743	1	0	0
92	TP9	0	11	Lactoferrin	13639	0.686289	19873.6	1	0	0
92	TP9	0	11	Lysozyme	49847.5	0.686289	72633.4	1	0	0
92	TP11	0	11	CXCL1	0.0980485	1.12102	0.0874635	1	0	1
92	TP11	0	11	IL-8	0.16565	1.12102	0.147767	1	0	1
92	TP11	0	11	IP-10	40	1.12102	35.6817	1	0	1
92	TP11	0	11	Lactoferrin	71829.6	1.12102	64075.1	1	0	1
92	TP11	0	11	Lysozyme	120122	1.12102	107154	1	0	1
93	TP2	0	13	CXCL1	0.0147378	0.444981	0.0331201	0	0	0
93	TP2	0	13	IL-8	0.00535188	0.444981	0.0120272	0	0	0
93	TP2	0	13	IP-10	0.10297	0.444981	0.231402	0	0	0
93	TP2	0	13	Lactoferrin	253.313	0.444981	569.265	0	0	0
93	TP9	0	13	CXCL1	0.205776	0.422665	0.486854	1	0	0
93	TP9	0	13	IL-8	0.293624	0.422665	0.694697	1	0	0
93	TP9	0	13	IP-10	0.302365	0.422665	0.715378	1	0	0
93	TP9	0	13	Lactoferrin	1342.89	0.422665	3177.19	1	0	0
93	TP10	0	13	CXCL1	0.254275	0.788536	0.322464	0	0	0
93	TP10	0	13	IL-8	0.085949	0.788536	0.108998	0	0	0
93	TP10	0	13	IP-10	0.209416	0.788536	0.265575	0	0	0
93	TP10	0	13	Lactoferrin	6664.99	0.788536	8452.36	0	0	0
93	TP11	0	13	CXCL1	0.164706	0.629453	0.261665	1	0	0
93	TP11	0	13	IL-8	0.0521881	0.629453	0.0829103	1	0	0
93	TP11	0	13	IP-10	0.416422	0.629453	0.661563	1	0	0
93	TP11	0	13	Lactoferrin	4658.53	0.629453	7400.92	1	0	0
93	TP12	0	13	CXCL1	0.0584421	0.335855	0.17401	0	0	0
93	TP12	0	13	IL-8	0.0173912	0.335855	0.0517818	0	0	0
93	TP12	0	13	IP-10	0.121633	0.335855	0.36216	0	0	0
93	TP12	0	13	Lactoferrin	3816.16	0.335855	11362.5	0	0	0
93	TP13	0	13	CXCL1	0.0566238	0.392773	0.144164	0	0	0
93	TP13	0	13	IL-8	0.00866316	0.392773	0.0220564	0	0	0
93	TP13	0	13	IP-10	0.0478145	0.392773	0.121736	0	0	0
93	TP13	0	13	Lactoferrin	393.378	0.392773	1001.54	0	0	0
94	TP1	1	8	CXCL1	0.0461022	0.773541	0.0595989	0	0	0
94	TP1	1	8	IL-8	0.0188114	0.773541	0.0243185	0	0	0
94	TP1	1	8	IP-10	0.1516	0.773541	0.195982	0	0	0
94	TP1	1	8	Lactoferrin	489.213	0.773541	632.434	0	0	0
94	TP1	1	8	Lysozyme	36853.5	0.773541	47642.6	0	0	0
95	TP8	0	10	CXCL1	0.0535306	0.86884	0.0616116	1	0	0
95	TP8	0	10	IL-8	0.0362123	0.86884	0.0416789	1	0	0
95	TP8	0	10	IP-10	0.964199	0.86884	1.10975	1	0	0
95	TP8	0	10	Lactoferrin	31551.3	0.86884	36314.2	1	0	0
95	TP8	0	10	Lysozyme	99101.3	0.86884	114062	1	0	0
95	TP9	0	10	CXCL1	0.0863257	0.873013	0.0988825	0	0	0
95	TP9	0	10	IL-8	0.0960764	0.873013	0.110052	0	0	0
95	TP9	0	10	IP-10	0.563323	0.873013	0.645263	0	0	0
95	TP9	0	10	Lactoferrin	26924.4	0.873013	30840.8	0	0	0
95	TP9	0	10	Lysozyme	87878.2	0.873013	100661	0	0	0
95	TP14	0	10	CXCL1	0.0340611	0.275027	0.123847	0	0	0
95	TP14	0	10	IL-8	0.0171241	0.275027	0.0622634	0	0	0
95	TP14	0	10	IP-10	0.0627118	0.275027	0.228021	0	0	0
95	TP14	0	10	Lactoferrin	1883.2	0.275027	6847.33	0	0	0
95	TP14	0	10	Lysozyme	4600.15	0.275027	16726.2	0	0	0
96	TP2	1	6	CXCL1	0.0249246	0.461739	0.0539799	0	0	1
96	TP2	1	6	IL-8	0.0148407	0.461739	0.032141	0	0	1
96	TP2	1	6	IP-10	0.07717	0.461739	0.167129	0	0	1
96	TP2	1	6	Lactoferrin	1258.62	0.461739	2725.83	0	0	1
96	TP2	1	6	Lysozyme	6002.88	0.461739	13000.6	0	0	1
97	TP13	0	12	CXCL1	0.0653337	0.379081	0.172348	0	0	0
97	TP13	0	12	IL-8	1.24779	0.379081	3.29162	0	0	0
97	TP13	0	12	IP-10	0.155333	0.379081	0.409762	0	0	0
97	TP13	0	12	Lactoferrin	17978.4	0.379081	47426.3	0	0	0
97	TP13	0	12	Lysozyme	91033	0.379081	240141	0	0	0
97	TP14	0	12	CXCL1	0.063616	0.506345	0.125637	1	0	0
97	TP14	0	12	IL-8	0.0954308	0.506345	0.18847	1	0	0
97	TP14	0	12	IP-10	0.507077	0.506345	1.00144	1	0	0
97	TP14	0	12	Lactoferrin	20183.2	0.506345	39860.6	1	0	0
97	TP14	0	12	Lysozyme	116198	0.506345	229483	1	0	0
98	TP9	0	12	CXCL1	0.0674843	0.241219	0.279764	0	0	0
98	TP9	0	12	IL-8	0.0195839	0.241219	0.0811873	0	0	0
98	TP9	0	12	IP-10	0.115356	0.241219	0.478224	0	0	0
98	TP9	0	12	Lactoferrin	225.263	0.241219	933.853	0	0	0
98	TP9	0	12	Lysozyme	3753.3	0.241219	15559.7	0	0	0
98	TP10	0	12	CXCL1	0.0267205	0.485647	0.0550204	1	0	0
98	TP10	0	12	IL-8	0.0121087	0.485647	0.0249332	1	0	0
98	TP10	0	12	IP-10	0.0348874	0.485647	0.071837	1	0	0
98	TP10	0	12	Lactoferrin	1149.35	0.485647	2366.64	1	0	0
98	TP10	0	12	Lysozyme	1780.97	0.485647	3667.21	1	0	0
98	TP11	0	12	CXCL1	0.197873	0.654666	0.30225	0	0	0
98	TP11	0	12	IL-8	0.146697	0.654666	0.22408	0	0	0
98	TP11	0	12	IP-10	0.116501	0.654666	0.177955	0	0	0
98	TP11	0	12	Lactoferrin	3533.27	0.654666	5397.05	0	0	0
98	TP11	0	12	Lysozyme	5999.06	0.654666	9163.55	0	0	0
98	TP12	0	12	CXCL1	0.0563691	0.195858	0.287806	0	0	0
98	TP12	0	12	IL-8	0.0486323	0.195858	0.248304	0	0	0
98	TP12	0	12	IP-10	0.0530065	0.195858	0.270638	0	0	0
98	TP12	0	12	Lactoferrin	927.703	0.195858	4736.61	0	0	0
98	TP12	0	12	Lysozyme	2552.27	0.195858	13031.2	0	0	0
99	TP8	0	11	CXCL1	0.0738354	0.825028	0.0894944	1	0	0
99	TP8	0	11	IL-8	0.0682753	0.825028	0.0827551	1	0	0
99	TP8	0	11	IP-10	0.838826	0.825028	1.01672	1	0	0
99	TP8	0	11	Lactoferrin	11391.1	0.825028	13807	1	0	0
99	TP8	0	11	Lysozyme	100072	0.825028	121295	1	0	0
99	TP9	0	11	CXCL1	0.114123	0.743923	0.153408	0	0	0
99	TP9	0	11	IL-8	0.0610433	0.743923	0.0820559	0	0	0
99	TP9	0	11	IP-10	0.476031	0.743923	0.639893	0	0	0
99	TP9	0	11	Lactoferrin	9564.4	0.743923	12856.7	0	0	0
99	TP9	0	11	Lysozyme	4654.26	0.743923	6256.38	0	0	0
99	TP14	0	11	CXCL1	0.122038	0.5113	0.238681	0	0	0
99	TP14	0	11	IL-8	0.0679205	0.5113	0.132839	0	0	0
99	TP14	0	11	IP-10	0.277831	0.5113	0.543382	0	0	0
99	TP14	0	11	Lactoferrin	2714.11	0.5113	5308.25	0	0	0
99	TP14	0	11	Lysozyme	3629.86	0.5113	7099.27	0	0	0
100	TP11	0	8	CXCL1	0.31144	0.971851	0.320461	0	0	0
100	TP11	0	8	IL-8	0.118202	0.971851	0.121626	0	0	0
100	TP11	0	8	IP-10	1.02613	0.971851	1.05585	0	0	0
100	TP11	0	8	Lactoferrin	40115	0.971851	41276.8	0	0	0
100	TP11	0	8	Lysozyme	110954	0.971851	114168	0	0	0
101	TP1	0	8	CXCL1	0.0673368	0.536222	0.125576	0	0	0
101	TP1	0	8	IL-8	0.00556413	0.536222	0.0103765	0	0	0
101	TP1	0	8	IP-10	0.03827	0.536222	0.0713697	0	0	0
101	TP1	0	8	Lactoferrin	34.643	0.536222	64.6057	0	0	0
101	TP1	0	8	Lysozyme	7260.52	0.536222	13540.1	0	0	0
102	TP2	1	7	CXCL1	0.00308512	0.100831	0.030597	1	0	0
102	TP2	1	7	IL-8	0.00970385	0.100831	0.0962389	1	0	0
102	TP2	1	7	IP-10	0.017064	0.100831	0.169234	1	0	0
102	TP2	1	7	Lactoferrin	0	0.100831	0	1	0	0
102	TP2	1	7	Lysozyme	8940.89	0.100831	88672.1	1	0	0
102	TP7	1	7	CXCL1	0.0805161	0.621144	0.129625	1	0	0
102	TP7	1	7	IL-8	0.0843452	0.621144	0.13579	1	0	0
102	TP7	1	7	IP-10	0.35864	0.621144	0.577386	1	0	0
102	TP7	1	7	Lactoferrin	5853.81	0.621144	9424.24	1	0	0
102	TP7	1	7	Lysozyme	14048.4	0.621144	22616.9	1	0	0
102	TP10	1	7	CXCL1	0.134753	0.597975	0.225348	1	0	0
102	TP10	1	7	IL-8	0.491194	0.597975	0.821429	1	0	0
102	TP10	1	7	IP-10	0.23295	0.597975	0.389565	1	0	0
102	TP10	1	7	Lactoferrin	8132.03	0.597975	13599.3	1	0	0
102	TP10	1	7	Lysozyme	2508.91	0.597975	4195.68	1	0	0
102	TP11	1	7	CXCL1	0.131529	0.634163	0.207405	0	0	0
102	TP11	1	7	IL-8	1.16801	0.634163	1.84182	0	0	0
102	TP11	1	7	IP-10	0.464789	0.634163	0.732918	0	0	0
102	TP11	1	7	Lactoferrin	13949.5	0.634163	21996.7	0	0	0
102	TP11	1	7	Lysozyme	5789.81	0.634163	9129.85	0	0	0
102	TP12	1	7	CXCL1	0.0307268	0.289715	0.106059	1	0	0
102	TP12	1	7	IL-8	0.110821	0.289715	0.382517	1	0	0
102	TP12	1	7	IP-10	0.399603	0.289715	1.3793	1	0	0
102	TP12	1	7	Lactoferrin	5031.64	0.289715	17367.6	1	0	0
102	TP12	1	7	Lysozyme	2596.1	0.289715	8960.89	1	0	0
102	TP13	1	7	CXCL1	0.0461466	0.888141	0.0519586	1	0	0
102	TP13	1	7	IL-8	0.0797493	0.888141	0.0897935	1	0	0
102	TP13	1	7	IP-10	0.412751	0.888141	0.464735	1	0	0
102	TP13	1	7	Lactoferrin	11973.5	0.888141	13481.5	1	0	0
102	TP13	1	7	Lysozyme	23467.4	0.888141	26423.1	1	0	0
103	TP1	1	4	CXCL1	0.0179522	0.636811	0.0281908	0	0	0
103	TP1	1	4	IL-8	0.0380943	0.636811	0.0598204	0	0	0
103	TP1	1	4	IP-10	0.0248283	0.636811	0.0389885	0	0	0
103	TP1	1	4	Lactoferrin	268.845	0.636811	422.174	0	0	0
103	TP1	1	4	Lysozyme	853.668	0.636811	1340.54	0	0	0
103	TP8	1	4	CXCL1	0.0300578	0.459181	0.0654596	0	0	0
103	TP8	1	4	IL-8	0.0352374	0.459181	0.0767397	0	0	0
103	TP8	1	4	IP-10	0.0888149	0.459181	0.19342	0	0	0
103	TP8	1	4	Lactoferrin	3493.4	0.459181	7607.9	0	0	0
103	TP8	1	4	Lysozyme	0	0.459181	0	0	0	0
103	TP10	1	4	CXCL1	0.122049	0.611877	0.199467	0	0	0
103	TP10	1	4	IL-8	0.315189	0.611877	0.515118	0	0	0
103	TP10	1	4	IP-10	0.314445	0.611877	0.513903	0	0	0
103	TP10	1	4	Lactoferrin	2005.59	0.611877	3277.78	0	0	0
103	TP10	1	4	Lysozyme	1415.53	0.611877	2313.43	0	0	0
103	TP13	1	4	CXCL1	0.0502219	0.404678	0.124103	1	0	0
103	TP13	1	4	IL-8	0.0457343	0.404678	0.113014	1	0	0
103	TP13	1	4	IP-10	0.0436284	0.404678	0.10781	1	0	0
103	TP13	1	4	Lactoferrin	2278.9	0.404678	5631.4	1	0	0
103	TP13	1	4	Lysozyme	2402.9	0.404678	5937.8	1	0	0
103	TP14	1	4	CXCL1	0.190233	0.347748	0.547043	0	0	0
103	TP14	1	4	IL-8	0.55691	0.347748	1.60148	0	0	0
103	TP14	1	4	IP-10	0.326425	0.347748	0.938682	0	0	0
103	TP14	1	4	Lactoferrin	2075.43	0.347748	5968.2	0	0	0
103	TP14	1	4	Lysozyme	105406	0.347748	303109	0	0	0
104	TP11	1	5	CXCL1	0.19405	0.730074	0.265795	0	0	0
104	TP11	1	5	IL-8	0.172092	0.730074	0.235719	0	0	0
104	TP11	1	5	IP-10	1.40495	0.730074	1.92439	0	0	0
104	TP11	1	5	Lactoferrin	15071.1	0.730074	20643.3	0	0	0
104	TP11	1	5	Lysozyme	16679.5	0.730074	22846.3	0	0	0
104	TP12	1	5	CXCL1	0.133466	0.546609	0.244171	1	0	0
104	TP12	1	5	IL-8	0.310885	0.546609	0.568752	1	0	0
104	TP12	1	5	IP-10	0.413081	0.546609	0.755716	1	0	0
104	TP12	1	5	Lactoferrin	3267.03	0.546609	5976.91	1	0	0
104	TP12	1	5	Lysozyme	21859.9	0.546609	39991.9	1	0	0
104	TP13	1	5	CXCL1	0.188229	0.61335	0.306887	0	0	0
104	TP13	1	5	IL-8	0.611702	0.61335	0.997313	0	0	0
104	TP13	1	5	IP-10	1.67837	0.61335	2.7364	0	0	0
104	TP13	1	5	Lactoferrin	11129.1	0.61335	18144.7	0	0	0
104	TP13	1	5	Lysozyme	2467.78	0.61335	4023.45	0	0	0
104	TP14	1	5	CXCL1	0.0280205	0.264043	0.106121	0	0	0
104	TP14	1	5	IL-8	3.33729	0.264043	12.6392	0	0	0
104	TP14	1	5	IP-10	0.0902491	0.264043	0.341796	0	0	0
104	TP14	1	5	Lactoferrin	10058	0.264043	38092.4	0	0	0
104	TP14	1	5	Lysozyme	1146.69	0.264043	4342.82	0	0	0
105	TP5	0	14	CXCL1	0.0521156	0.293771	0.177402	0	0	0
105	TP5	0	14	IL-8	0.0271657	0.293771	0.0924723	0	0	0
105	TP5	0	14	IP-10	0.115402	0.293771	0.39283	0	0	0
105	TP5	0	14	Lactoferrin	3539.6	0.293771	12048.8	0	0	0
105	TP5	0	14	Lysozyme	13143.3	0.293771	44740	0	0	0
105	TP6	0	14	CXCL1	0.163785	0.632654	0.258885	1	0	0
105	TP6	0	14	IL-8	0.114215	0.632654	0.180532	1	0	0
105	TP6	0	14	IP-10	1.5909	0.632654	2.51465	1	0	0
105	TP6	0	14	Lactoferrin	24305.2	0.632654	38417.9	1	0	0
105	TP6	0	14	Lysozyme	35900.8	0.632654	56746.3	1	0	0
105	TP7	0	14	CXCL1	0.0906367	0.596627	0.151915	1	0	0
105	TP7	0	14	IL-8	0.173782	0.596627	0.291274	1	0	0
105	TP7	0	14	IP-10	0.734172	0.596627	1.23054	1	0	0
105	TP7	0	14	Lactoferrin	28271.2	0.596627	47385	1	0	0
105	TP7	0	14	Lysozyme	34982.1	0.596627	58633	1	0	0
106	TP1	0	8	CXCL1	0.00742174	0.393933	0.0188401	0	0	1
106	TP1	0	8	IL-8	0.00205274	0.393933	0.00521087	0	0	1
106	TP1	0	8	IP-10	0.04396	0.393933	0.111592	0	0	1
106	TP1	0	8	Lactoferrin	676.006	0.393933	1716.04	0	0	1
106	TP1	0	8	Lysozyme	8189.19	0.393933	20788.3	0	0	1
107	TP14	0	4	CXCL1	0.126672	0.534771	0.236872	0	0	0
107	TP14	0	4	IL-8	0.145973	0.534771	0.272964	0	0	0
107	TP14	0	4	IP-10	40	0.534771	74.7983	0	0	0
107	TP14	0	4	Lactoferrin	29994.7	0.534771	56088.8	0	0	0
107	TP14	0	4	Lysozyme	10553.9	0.534771	19735.4	0	0	0
108	TP12	0	10	CXCL1	0.0374237	0.746573	0.0501274	0	0	0
108	TP12	0	10	IL-8	0.0302411	0.746573	0.0405066	0	0	0
108	TP12	0	10	IP-10	0.3915	0.746573	0.524396	0	0	0
108	TP12	0	10	Lactoferrin	8936.3	0.746573	11969.8	0	0	0
108	TP12	0	10	Lysozyme	27174.9	0.746573	36399.5	0	0	0
108	TP14	0	10	CXCL1	0.0570209	0.342823	0.166328	1	0	0
108	TP14	0	10	IL-8	0.0307566	0.342823	0.0897158	1	0	0
108	TP14	0	10	IP-10	2.754	0.342823	8.03331	1	0	0
108	TP14	0	10	Lactoferrin	8730.49	0.342823	25466.5	1	0	0
108	TP14	0	10	Lysozyme	35986.5	0.342823	104971	1	0	0
109	TP1	1	6	CXCL1	0.0569258	0.605055	0.0940837	0	0	0
109	TP1	1	6	IL-8	0.0108694	0.605055	0.0179643	0	0	0
109	TP1	1	6	IP-10	0.2004	0.605055	0.33121	0	0	0
109	TP1	1	6	Lactoferrin	138.769	0.605055	229.35	0	0	0
109	TP1	1	6	Lysozyme	18907.6	0.605055	31249.5	0	0	0
110	TP8	0	6	CXCL1	0.112071	0.644041	0.174012	0	0	0
110	TP8	0	6	IL-8	0.0552573	0.644041	0.0857977	0	0	0
110	TP8	0	6	IP-10	0.346899	0.644041	0.538629	0	0	0
110	TP8	0	6	Lactoferrin	11667.4	0.644041	18115.9	0	0	0
110	TP8	0	6	Lysozyme	4375.26	0.644041	6793.44	0	0	0
110	TP9	0	6	CXCL1	0.0717078	0.828157	0.0865872	1	0	0
110	TP9	0	6	IL-8	0.0888737	0.828157	0.107315	1	0	0
110	TP9	0	6	IP-10	0.441652	0.828157	0.533295	1	0	0
110	TP9	0	6	Lactoferrin	29667	0.828157	35822.9	1	0	0
110	TP9	0	6	Lysozyme	25048.8	0.828157	30246.5	1	0	0
111	TP2	1	10	CXCL1	0.0039821	0.283095	0.0140663	0	1	0
111	TP2	1	10	IL-8	0.000826165	0.283095	0.00291833	0	1	0
111	TP2	1	10	IP-10	0.00972859	0.283095	0.0343651	0	1	0
111	TP2	1	10	Lactoferrin	0	0.283095	0	0	1	0
111	TP2	1	10	Lysozyme	579.028	0.283095	2045.35	0	1	0
111	TP5	1	10	CXCL1	0.00680594	0.111422	0.0610823	0	0	0
111	TP5	1	10	IL-8	0.0041474	0.111422	0.0372223	0	0	0
111	TP5	1	10	IP-10	0.00607433	0.111422	0.0545162	0	0	0
111	TP5	1	10	Lactoferrin	0	0.111422	0	0	0	0
111	TP5	1	10	Lysozyme	15574.6	0.111422	139780	0	0	0
111	TP7	1	10	CXCL1	0.0125073	0.486101	0.0257298	1	0	0
111	TP7	1	10	IL-8	0.00909887	0.486101	0.0187181	1	0	0
111	TP7	1	10	IP-10	0.0883481	0.486101	0.181748	1	0	0
111	TP7	1	10	Lactoferrin	5494.22	0.486101	11302.6	1	0	0
111	TP7	1	10	Lysozyme	19116.7	0.486101	39326.6	1	0	0
111	TP8	1	10	CXCL1	0.0206559	0.355692	0.0580724	0	0	0
111	TP8	1	10	IL-8	0.0122645	0.355692	0.0344808	0	0	0
111	TP8	1	10	IP-10	0.0425946	0.355692	0.119752	0	0	0
111	TP8	1	10	Lactoferrin	2405.47	0.355692	6762.79	0	0	0
111	TP8	1	10	Lysozyme	3386.56	0.355692	9521.04	0	0	0
111	TP9	1	10	CXCL1	0.0154072	0.626219	0.0246035	0	0	0
111	TP9	1	10	IL-8	0.0057487	0.626219	0.00918	0	0	0
111	TP9	1	10	IP-10	0.0470207	0.626219	0.0750867	0	0	0
111	TP9	1	10	Lactoferrin	3665.76	0.626219	5853.8	0	0	0
111	TP9	1	10	Lysozyme	20790	0.626219	33199.2	0	0	0
111	TP12	1	10	CXCL1	0.0157472	0.342452	0.0459836	1	0	0
111	TP12	1	10	IL-8	0.00481405	0.342452	0.0140576	1	0	0
111	TP12	1	10	IP-10	0.0111864	0.342452	0.0326656	1	0	0
111	TP12	1	10	Lactoferrin	443.933	0.342452	1296.34	1	0	0
111	TP12	1	10	Lysozyme	8100.32	0.342452	23653.9	1	0	0
111	TP14	1	10	CXCL1	0.028719	0.441969	0.0649797	1	0	0
111	TP14	1	10	IL-8	0.0820084	0.441969	0.185552	1	0	0
111	TP14	1	10	IP-10	0.0567369	0.441969	0.128373	1	0	0
111	TP14	1	10	Lactoferrin	1192.18	0.441969	2697.42	1	0	0
111	TP14	1	10	Lysozyme	9237.68	0.441969	20901.2	1	0	0
112	TP8	0	13	CXCL1	0.0386756	0.441346	0.0876309	0	0	0
112	TP8	0	13	IL-8	0.0122814	0.441346	0.0278272	0	0	0
112	TP8	0	13	IP-10	0.268745	0.441346	0.608921	0	0	0
112	TP8	0	13	Lactoferrin	4436.15	0.441346	10051.4	0	0	0
112	TP8	0	13	Lysozyme	13401.6	0.441346	30365.3	0	0	0
112	TP12	0	13	CXCL1	0.111442	0.801036	0.139122	0	1	0
112	TP12	0	13	IL-8	0.0651722	0.801036	0.08136	0	1	0
112	TP12	0	13	IP-10	1.32982	0.801036	1.66013	0	1	0
112	TP12	0	13	Lactoferrin	3152.09	0.801036	3935.02	0	1	0
112	TP12	0	13	Lysozyme	43672	0.801036	54519.4	0	1	0
112	TP13	0	13	CXCL1	0.154566	0.792944	0.194927	0	0	0
112	TP13	0	13	IL-8	0.205217	0.792944	0.258803	0	0	0
112	TP13	0	13	IP-10	0.737781	0.792944	0.930432	0	0	0
112	TP13	0	13	Lactoferrin	2640.97	0.792944	3330.59	0	0	0
112	TP13	0	13	Lysozyme	9313.02	0.792944	11744.9	0	0	0
112	TP14	0	13	CXCL1	0.121445	0.691222	0.175696	1	0	0
112	TP14	0	13	IL-8	0.046445	0.691222	0.0671927	1	0	0
112	TP14	0	13	IP-10	29.6011	0.691222	42.8244	1	0	0
112	TP14	0	13	Lactoferrin	8213.34	0.691222	11882.4	1	0	0
112	TP14	0	13	Lysozyme	11794.4	0.691222	17063.1	1	0	0
113	TP12	0	13	CXCL1	0.0320561	0.622006	0.0515366	0	0	1
113	TP12	0	13	IL-8	0.143047	0.622006	0.229976	0	0	1
113	TP12	0	13	IP-10	0.3386	0.622006	0.544368	0	0	1
113	TP12	0	13	Lactoferrin	78188	0.622006	125703	0	0	1
113	TP12	0	13	Lysozyme	151482	0.622006	243538	0	0	1
114	TP1	0	7	CXCL1	0.0079337	0.669521	0.0118498	0	0	0
114	TP1	0	7	IL-8	0.00205274	0.669521	0.00306598	0	0	0
114	TP1	0	7	IP-10	0.05279	0.669521	0.0788474	0	0	0
114	TP1	0	7	Lactoferrin	363.08	0.669521	542.298	0	0	0
114	TP1	0	7	Lysozyme	58075.5	0.669521	86741.9	0	0	0
115	TP14	1	4	CXCL1	0.121753	0.439658	0.276927	0	0	0
115	TP14	1	4	IL-8	0.973287	0.439658	2.21374	0	0	0
115	TP14	1	4	IP-10	1.30116	0.439658	2.95949	0	0	0
115	TP14	1	4	Lactoferrin	11450	0.439658	26042.9	0	0	0
116	TP2	1	4	CXCL1	0.0121757	0.434796	0.0280032	1	0	0
116	TP2	1	4	IL-8	0.0216179	0.434796	0.0497197	1	0	0
116	TP2	1	4	IP-10	0.100938	0.434796	0.23215	1	0	0
116	TP2	1	4	Lactoferrin	1296.04	0.434796	2980.8	1	0	0
116	TP2	1	4	Lysozyme	12680	0.434796	29163.1	1	0	0
116	TP6	1	4	CXCL1	0.00898035	0.166388	0.0539724	0	0	0
116	TP6	1	4	IL-8	0.0238089	0.166388	0.143093	0	0	0
116	TP6	1	4	IP-10	0.0227528	0.166388	0.136745	0	0	0
116	TP6	1	4	Lactoferrin	916.519	0.166388	5508.33	0	0	0
116	TP6	1	4	Lysozyme	1743.22	0.166388	10476.9	0	0	0
116	TP11	1	4	CXCL1	0.113986	0.543839	0.209595	0	0	0
116	TP11	1	4	IL-8	0.0468932	0.543839	0.0862263	0	0	0
116	TP11	1	4	IP-10	0.790529	0.543839	1.45361	0	0	0
116	TP11	1	4	Lactoferrin	1979.9	0.543839	3640.6	0	0	0
116	TP11	1	4	Lysozyme	3574.59	0.543839	6572.88	0	0	0
116	TP12	1	4	CXCL1	0.0245834	0.2756	0.0891996	1	0	0
116	TP12	1	4	IL-8	0.086249	0.2756	0.31295	1	0	0
116	TP12	1	4	IP-10	0.0651916	0.2756	0.236544	1	0	0
116	TP12	1	4	Lactoferrin	738.236	0.2756	2678.65	1	0	0
116	TP12	1	4	Lysozyme	22810.5	0.2756	82766.5	1	0	0
116	TP13	1	4	CXCL1	0.0300624	0.573479	0.0524211	0	0	0
116	TP13	1	4	IL-8	0.0370701	0.573479	0.0646407	0	0	0
116	TP13	1	4	IP-10	0.200609	0.573479	0.349811	0	0	0
116	TP13	1	4	Lactoferrin	10653.4	0.573479	18576.8	0	0	0
116	TP13	1	4	Lysozyme	1587.36	0.573479	2767.95	0	0	0
116	TP14	1	4	CXCL1	0.00898035	0.0638205	0.140713	0	0	0
116	TP14	1	4	IL-8	0.0556182	0.0638205	0.871478	0	0	0
116	TP14	1	4	IP-10	0.060929	0.0638205	0.954692	0	0	0
116	TP14	1	4	Lactoferrin	0	0.0638205	0	0	0	0
116	TP14	1	4	Lysozyme	1150.38	0.0638205	18025.3	0	0	0
117	TP8	0	10	CXCL1	0.176475	0.775798	0.227475	1	0	0
117	TP8	0	10	IL-8	0.0577252	0.775798	0.0744075	1	0	0
117	TP8	0	10	IP-10	0.70537	0.775798	0.909219	1	0	0
117	TP8	0	10	Lactoferrin	14269.8	0.775798	18393.7	1	0	0
117	TP8	0	10	Lysozyme	18603.1	0.775798	23979.3	1	0	0
117	TP9	0	10	CXCL1	0.064961	0.694882	0.0934849	0	0	0
117	TP9	0	10	IL-8	0.146538	0.694882	0.210882	0	0	0
117	TP9	0	10	IP-10	1.02916	0.694882	1.48105	0	0	0
117	TP9	0	10	Lactoferrin	20954.5	0.694882	30155.5	0	0	0
117	TP9	0	10	Lysozyme	13015.8	0.694882	18730.9	0	0	0
117	TP13	0	10	CXCL1	0.12765	0.604141	0.211291	1	0	0
117	TP13	0	10	IL-8	0.0396068	0.604141	0.0655589	1	0	0
117	TP13	0	10	IP-10	1.67301	0.604141	2.76923	1	0	0
117	TP13	0	10	Lactoferrin	3098.92	0.604141	5129.47	1	0	0
117	TP13	0	10	Lysozyme	104819	0.604141	173500	1	0	0
117	TP14	0	10	CXCL1	0.257074	0.833209	0.308535	0	0	0
117	TP14	0	10	IL-8	0.148477	0.833209	0.178199	0	0	0
117	TP14	0	10	IP-10	7.52539	0.833209	9.03181	0	0	0
117	TP14	0	10	Lactoferrin	49929.2	0.833209	59923.9	0	0	0
117	TP14	0	10	Lysozyme	38284.9	0.833209	45948.7	0	0	0
118	TP14	1	8	CXCL1	0.115972	1.35025	0.0858888	1	0	0
118	TP14	1	8	IL-8	0.343671	1.35025	0.254523	1	0	0
118	TP14	1	8	IP-10	40	1.35025	29.624	1	0	0
118	TP14	1	8	Lactoferrin	22366.4	1.35025	16564.6	1	0	0
118	TP14	1	8	Lysozyme	110421	1.35025	81777.8	1	0	0
119	TP8	0	7	CXCL1	0.0429491	0.536518	0.0800514	1	0	0
119	TP8	0	7	IL-8	0.0548534	0.536518	0.102239	1	0	0
119	TP8	0	7	IP-10	0.296833	0.536518	0.553258	1	0	0
119	TP8	0	7	Lactoferrin	10916.5	0.536518	20347	1	0	0
119	TP8	0	7	Lysozyme	0	0.536518	0	1	0	0
119	TP11	0	7	CXCL1	0.0595608	0.169315	0.351774	0	0	0
119	TP11	0	7	IL-8	0.0872056	0.169315	0.515049	0	0	0
119	TP11	0	7	IP-10	0.368425	0.169315	2.17597	0	0	0
119	TP11	0	7	Lactoferrin	677.544	0.169315	4001.67	0	0	0
119	TP11	0	7	Lysozyme	1824.12	0.169315	10773.5	0	0	0
119	TP12	0	7	CXCL1	0.116142	0.666176	0.174341	0	0	0
119	TP12	0	7	IL-8	0.440465	0.666176	0.661184	0	0	0
119	TP12	0	7	IP-10	0.104165	0.666176	0.156363	0	0	0
119	TP12	0	7	Lactoferrin	0	0.666176	0	0	0	0
119	TP12	0	7	Lysozyme	5030.54	0.666176	7551.36	0	0	0
119	TP14	0	7	CXCL1	0.32064	0.847851	0.37818	0	0	0
119	TP14	0	7	IL-8	0.310596	0.847851	0.366333	0	0	0
119	TP14	0	7	IP-10	2.58465	0.847851	3.04848	0	0	0
119	TP14	0	7	Lactoferrin	7156.72	0.847851	8441	0	0	0
119	TP14	0	7	Lysozyme	16229.8	0.847851	19142.2	0	0	0
120	TP1	0	15	CXCL1	0.00324611	0.674915	0.00480967	0	0	0
120	TP1	0	15	IL-8	0.000409552	0.674915	0.000606821	0	0	0
120	TP1	0	15	IP-10	0.03405	0.674915	0.0504508	0	0	0
120	TP1	0	15	Lactoferrin	790.826	0.674915	1171.74	0	0	0
120	TP1	0	15	Lysozyme	44291.7	0.674915	65625.6	0	0	0
121	TP13	0	10	CXCL1	0.0853084	0.740794	0.115158	0	0	0
121	TP13	0	10	IL-8	0.123232	0.740794	0.166352	0	0	0
121	TP13	0	10	IP-10	1.17135	0.740794	1.58121	0	0	0
121	TP13	0	10	Lactoferrin	35988.8	0.740794	48581.4	0	0	0
121	TP13	0	10	Lysozyme	101964	0.740794	137641	0	0	0
121	TP14	0	10	CXCL1	0.0605869	0.80912	0.07488	1	0	0
121	TP14	0	10	IL-8	0.0337552	0.80912	0.0417184	1	0	0
121	TP14	0	10	IP-10	1.17962	0.80912	1.45791	1	0	0
121	TP14	0	10	Lactoferrin	48967.3	0.80912	60519.2	1	0	0
121	TP14	0	10	Lysozyme	26532.2	0.80912	32791.5	1	0	0
122	TP1	0	7	CXCL1	0.00973356	0.51165	0.0190239	1	0	0
122	TP1	0	7	IL-8	0.000780554	0.51165	0.00152556	1	0	0
122	TP1	0	7	IP-10	0.0937049	0.51165	0.183143	1	0	0
122	TP1	0	7	Lactoferrin	699.428	0.51165	1367.01	1	0	0
122	TP1	0	7	Lysozyme	5951.76	0.51165	11632.5	1	0	0
122	TP2	0	7	CXCL1	0.00614598	0.292647	0.0210014	0	0	0
122	TP2	0	7	IL-8	0.00119748	0.292647	0.00409189	0	0	0
122	TP2	0	7	IP-10	0.114276	0.292647	0.390492	0	0	0
122	TP2	0	7	Lactoferrin	82.7604	0.292647	282.8	0	0	0
122	TP2	0	7	Lysozyme	1256.52	0.292647	4293.63	0	0	0
122	TP3	0	7	CXCL1	0.00232774	0.112648	0.0206638	0	0	0
122	TP3	0	7	IL-8	0.000642725	0.112648	0.00570559	0	0	0
122	TP3	0	7	IP-10	0.185111	0.112648	1.64326	0	0	0
122	TP3	0	7	Lactoferrin	0	0.112648	0	0	0	0
122	TP3	0	7	Lysozyme	1234.69	0.112648	10960.6	0	0	0
122	TP14	0	7	CXCL1	0.0302479	0.370945	0.081543	0	0	0
122	TP14	0	7	IL-8	0.0832409	0.370945	0.224403	0	0	0
122	TP14	0	7	IP-10	0.212667	0.370945	0.573312	0	0	0
122	TP14	0	7	Lactoferrin	3296.17	0.370945	8885.89	0	0	0
122	TP14	0	7	Lysozyme	776.972	0.370945	2094.58	0	0	0
123	TP1	0	6	CXCL1	0.047453	0.715495	0.0663219	0	0	0
123	TP1	0	6	IL-8	0.00765635	0.715495	0.0107008	0	0	0
123	TP1	0	6	IP-10	0.03379	0.715495	0.047226	0	0	0
123	TP1	0	6	Lactoferrin	82.1801	0.715495	114.858	0	0	0
123	TP1	0	6	Lysozyme	4298.95	0.715495	6008.35	0	0	0
124	TP1	1	7	CXCL1	0.00721687	0.644041	0.0112056	1	0	0
124	TP1	1	7	IL-8	0.00188703	0.644041	0.00292998	1	0	0
124	TP1	1	7	IP-10	0.140172	0.644041	0.217645	1	0	0
124	TP1	1	7	Lactoferrin	0	0.644041	0	1	0	0
124	TP1	1	7	Lysozyme	15711.9	0.644041	24395.8	1	0	0
124	TP2	1	7	CXCL1	0.0196001	0.282068	0.0694872	0	1	0
124	TP2	1	7	IL-8	1.09763	0.282068	3.89137	0	1	0
124	TP2	1	7	IP-10	0.286588	0.282068	1.01603	0	1	0
124	TP2	1	7	Lactoferrin	1999.22	0.282068	7087.72	0	1	0
124	TP2	1	7	Lysozyme	2276.33	0.282068	8070.15	0	1	0
125	TP9	0	15	CXCL1	0.0554432	0.39637	0.139878	0	0	0
125	TP9	0	15	IL-8	0.398448	0.39637	1.00524	0	0	0
125	TP9	0	15	IP-10	0.128146	0.39637	0.3233	0	0	0
125	TP9	0	15	Lactoferrin	15214.1	0.39637	38383.7	0	0	0
125	TP9	0	15	Lysozyme	2484.06	0.39637	6267.04	0	0	0
125	TP10	0	15	CXCL1	0.0304335	0.36141	0.0842076	1	0	0
125	TP10	0	15	IL-8	0.0476261	0.36141	0.131778	1	0	0
125	TP10	0	15	IP-10	0.214523	0.36141	0.593573	1	0	0
125	TP10	0	15	Lactoferrin	7824.74	0.36141	21650.6	1	0	0
125	TP10	0	15	Lysozyme	737.206	0.36141	2039.81	1	0	0
125	TP11	0	15	CXCL1	0.0717482	0.468889	0.153017	0	0	0
125	TP11	0	15	IL-8	0.091326	0.468889	0.194771	0	0	0
125	TP11	0	15	IP-10	2.95051	0.468889	6.29255	0	0	0
125	TP11	0	15	Lactoferrin	59572.3	0.468889	127050	0	0	0
125	TP11	0	15	Lysozyme	13827.1	0.468889	29489.1	0	0	0
125	TP12	0	15	CXCL1	0.0382205	0.242374	0.157692	0	0	0
125	TP12	0	15	IL-8	0.0490969	0.242374	0.202567	0	0	0
125	TP12	0	15	IP-10	0.49217	0.242374	2.03062	0	0	0
125	TP12	0	15	Lactoferrin	5532.96	0.242374	22828.2	0	0	0
125	TP12	0	15	Lysozyme	947.88	0.242374	3910.81	0	0	0
126	TP11	0	9	CXCL1	0.047845	0.851391	0.0561963	0	0	0
126	TP11	0	9	IL-8	0.0180677	0.851391	0.0212214	0	0	0
126	TP11	0	9	IP-10	0.584313	0.851391	0.686304	0	0	0
126	TP11	0	9	Lactoferrin	36815.2	0.851391	43241.3	0	0	0
127	TP10	0	13	CXCL1	0.10851	0.674653	0.160838	0	0	0
127	TP10	0	13	IL-8	0.0351846	0.674653	0.0521522	0	0	0
127	TP10	0	13	IP-10	2.85074	0.674653	4.22549	0	0	0
127	TP10	0	13	Lactoferrin	17827.7	0.674653	26424.9	0	0	0
127	TP10	0	13	Lysozyme	34283.2	0.674653	50816	0	0	0
127	TP12	0	13	CXCL1	0.0336852	0.647681	0.052009	1	0	0
127	TP12	0	13	IL-8	0.00994665	0.647681	0.0153573	1	0	0
127	TP12	0	13	IP-10	0.666246	0.647681	1.02866	1	0	0
127	TP12	0	13	Lactoferrin	5706.94	0.647681	8811.34	1	0	0
127	TP12	0	13	Lysozyme	22258.2	0.647681	34366	1	0	0
128	TP6	1	11	CXCL1	0.0326782	0.413042	0.0791159	0	0	0
128	TP6	1	11	IL-8	0.0622509	0.413042	0.150713	0	0	0
128	TP6	1	11	IP-10	0.0923211	0.413042	0.223515	0	0	0
128	TP6	1	11	Lactoferrin	6332.97	0.413042	15332.5	0	0	0
128	TP7	1	11	CXCL1	0.00693049	0.176976	0.0391605	1	0	0
128	TP7	1	11	IL-8	0.0396292	0.176976	0.223924	1	0	0
128	TP7	1	11	IP-10	0.0194303	0.176976	0.10979	1	0	0
128	TP7	1	11	Lactoferrin	2320.09	0.176976	13109.6	1	0	0
128	TP8	1	11	CXCL1	0.0711445	0.25703	0.276795	0	0	0
128	TP8	1	11	IL-8	0.0792899	0.25703	0.308485	0	0	0
128	TP8	1	11	IP-10	0.112379	0.25703	0.437221	0	0	0
128	TP8	1	11	Lactoferrin	3283.22	0.25703	12773.7	0	0	0
128	TP9	1	11	CXCL1	0.12586	0.737965	0.17055	0	0	0
128	TP9	1	11	IL-8	1.11661	0.737965	1.51309	0	0	0
128	TP9	1	11	IP-10	0.180858	0.737965	0.245076	0	0	0
128	TP9	1	11	Lactoferrin	4067.1	0.737965	5511.24	0	0	0
128	TP11	1	11	CXCL1	0.0638912	0.368409	0.173425	0	0	0
128	TP11	1	11	IL-8	0.0548377	0.368409	0.14885	0	0	0
128	TP11	1	11	IP-10	0.124435	0.368409	0.337765	0	0	0
128	TP11	1	11	Lactoferrin	4928.38	0.368409	13377.5	0	0	0
128	TP12	1	11	CXCL1	0.0726267	0.405671	0.179028	1	0	0
128	TP12	1	11	IL-8	0.0337699	0.405671	0.0832445	1	0	0
128	TP12	1	11	IP-10	0.0766466	0.405671	0.188938	1	0	0
128	TP12	1	11	Lactoferrin	3713.67	0.405671	9154.37	1	0	0
129	TP11	0	7	CXCL1	0.112687	1.06261	0.106048	1	0	0
129	TP11	0	7	IL-8	0.283977	1.06261	0.267246	1	0	0
129	TP11	0	7	IP-10	40	1.06261	37.6433	1	0	0
129	TP11	0	7	Lactoferrin	91416.7	1.06261	86030.7	1	0	0
129	TP11	0	7	Lysozyme	105967	1.06261	99723.5	1	0	0
129	TP12	0	7	CXCL1	0.0507127	0.325359	0.155867	0	0	0
129	TP12	0	7	IL-8	0.038366	0.325359	0.117919	0	0	0
129	TP12	0	7	IP-10	0.461985	0.325359	1.41992	0	0	0
129	TP12	0	7	Lactoferrin	3215.38	0.325359	9882.56	0	0	0
129	TP12	0	7	Lysozyme	12151.2	0.325359	37347	0	0	0
130	TP3	0	15	CXCL1	0.0951525	0.470623	0.202184	0	0	0
130	TP3	0	15	IL-8	0.0115154	0.470623	0.0244685	0	0	0
130	TP3	0	15	IP-10	0.190633	0.470623	0.405066	0	0	0
130	TP3	0	15	Lactoferrin	2958.6	0.470623	6286.56	0	0	0
130	TP3	0	15	Lysozyme	3174.43	0.470623	6745.16	0	0	0
130	TP10	0	15	CXCL1	0.0478514	0.601793	0.0795148	0	0	0
130	TP10	0	15	IL-8	0.0260818	0.601793	0.0433402	0	0	0
130	TP10	0	15	IP-10	0.570005	0.601793	0.947178	0	0	0
130	TP10	0	15	Lactoferrin	29496.5	0.601793	49014.4	0	0	0
130	TP10	0	15	Lysozyme	3449.78	0.601793	5732.5	0	0	0
130	TP13	0	15	CXCL1	0.0895718	0.686736	0.130431	0	0	0
130	TP13	0	15	IL-8	0.0624808	0.686736	0.0909823	0	0	0
130	TP13	0	15	IP-10	1.12418	0.686736	1.63699	0	0	0
130	TP13	0	15	Lactoferrin	90525.4	0.686736	131820	0	0	0
130	TP13	0	15	Lysozyme	8514.32	0.686736	12398.2	0	0	0
130	TP14	0	15	CXCL1	0.20649	1.1363	0.181722	0	0	1
130	TP14	0	15	IL-8	0.338277	1.1363	0.297701	0	0	1
130	TP14	0	15	IP-10	1.7088	1.1363	1.50383	0	0	1
130	TP14	0	15	Lactoferrin	99678.5	1.1363	87722.1	0	0	1
130	TP14	0	15	Lysozyme	917.25	1.1363	807.226	0	0	1
131	TP8	1	8	CXCL1	0.0946999	0.6367	0.148735	0	0	0
131	TP8	1	8	IL-8	0.0594678	0.6367	0.0934	0	0	0
131	TP8	1	8	IP-10	2.30938	0.6367	3.62711	0	0	0
131	TP8	1	8	Lactoferrin	8561.61	0.6367	13446.9	0	0	0
131	TP8	1	8	Lysozyme	32939.8	0.6367	51735.1	0	0	0
131	TP9	1	8	CXCL1	0.0613583	0.884649	0.069359	1	0	0
131	TP9	1	8	IL-8	0.0471175	0.884649	0.0532612	1	0	0
131	TP9	1	8	IP-10	0.279982	0.884649	0.31649	1	0	0
131	TP9	1	8	Lactoferrin	3362.92	0.884649	3801.42	1	0	0
131	TP9	1	8	Lysozyme	0	0.884649	0	1	0	0
131	TP11	1	8	CXCL1	0.0856204	0.409173	0.209252	1	0	0
131	TP11	1	8	IL-8	0.0654774	0.409173	0.160024	1	0	0
131	TP11	1	8	IP-10	0.416782	0.409173	1.0186	1	0	0
131	TP11	1	8	Lactoferrin	9347.55	0.409173	22845	1	0	0
131	TP11	1	8	Lysozyme	28101.5	0.409173	68678.9	1	0	0
132	TP9	0	15	CXCL1	0.106633	0.883211	0.120734	0	0	1
132	TP9	0	15	IL-8	0.0473624	0.883211	0.0536253	0	0	1
132	TP9	0	15	IP-10	6.076	0.883211	6.87945	0	0	1
132	TP9	0	15	Lactoferrin	197724	0.883211	223869	0	0	1
132	TP9	0	15	Lysozyme	146645	0.883211	166037	0	0	1
133	TP9	0	10	CXCL1	0.0298637	0.707413	0.0422155	1	0	0
133	TP9	0	10	IL-8	0.0361355	0.707413	0.0510812	1	0	0
133	TP9	0	10	IP-10	0.454376	0.707413	0.642307	1	0	0
133	TP9	0	10	Lactoferrin	26960.3	0.707413	38111.1	1	0	0
133	TP9	0	10	Lysozyme	1809.92	0.707413	2558.5	1	0	0
133	TP14	0	10	CXCL1	0.0700878	0.474529	0.1477	0	0	0
133	TP14	0	10	IL-8	0.0783309	0.474529	0.165071	0	0	0
133	TP14	0	10	IP-10	0.139203	0.474529	0.29335	0	0	0
133	TP14	0	10	Lactoferrin	2586.99	0.474529	5451.69	0	0	0
133	TP14	0	10	Lysozyme	3140.17	0.474529	6617.44	0	0	0
134	TP1	0	11	CXCL1	0.0202951	0.668237	0.0303712	0	0	0
134	TP1	0	11	IL-8	0.00801894	0.668237	0.0120001	0	0	0
134	TP1	0	11	IP-10	0.2405	0.668237	0.359902	0	0	0
134	TP1	0	11	Lactoferrin	1970.56	0.668237	2948.89	0	0	0
134	TP1	0	11	Lysozyme	39411.8	0.668237	58978.8	0	0	0
135	TP1	1	12	CXCL1	0.0176932	0.557299	0.0317482	1	0	0
135	TP1	1	12	IL-8	0.0155348	0.557299	0.0278751	1	0	0
135	TP1	1	12	IP-10	2.02558	0.557299	3.63464	1	0	0
135	TP1	1	12	Lactoferrin	0	0.557299	0	1	0	0
135	TP1	1	12	Lysozyme	3403.05	0.557299	6106.32	1	0	0
135	TP2	1	12	CXCL1	0.00595635	0.433641	0.0137357	0	0	1
135	TP2	1	12	IL-8	0.00303862	0.433641	0.00700724	0	0	1
135	TP2	1	12	IP-10	0.203325	0.433641	0.468878	0	0	1
135	TP2	1	12	Lactoferrin	9895.78	0.433641	22820.2	0	0	1
135	TP2	1	12	Lysozyme	0	0.433641	0	0	0	1
136	TP5	0	15	CXCL1	0.0292312	0.381862	0.0765492	0	0	1
136	TP5	0	15	IL-8	0.0656938	0.381862	0.172036	0	0	1
136	TP5	0	15	IP-10	0.1129	0.381862	0.295657	0	0	1
136	TP5	0	15	Lactoferrin	5962.53	0.381862	15614.4	0	0	1
136	TP5	0	15	Lysozyme	20708.8	0.381862	54231	0	0	1
137	TP5	0	13	CXCL1	0.00433852	0.308029	0.0140848	0	0	0
137	TP5	0	13	IL-8	0.000428816	0.308029	0.00139213	0	0	0
137	TP5	0	13	IP-10	0.00763891	0.308029	0.0247993	0	0	0
137	TP5	0	13	Lactoferrin	0	0.308029	0	0	0	0
137	TP5	0	13	Lysozyme	5870.44	0.308029	19058	0	0	0
137	TP7	0	13	CXCL1	0.110836	0.873578	0.126875	1	0	0
137	TP7	0	13	IL-8	0.049543	0.873578	0.0567127	1	0	0
137	TP7	0	13	IP-10	0.213782	0.873578	0.24472	1	0	0
137	TP7	0	13	Lactoferrin	9917.19	0.873578	11352.4	1	0	0
137	TP7	0	13	Lysozyme	0	0.873578	0	1	0	0
137	TP8	0	13	CXCL1	0.0610312	NA	NA	0	0	0
137	TP8	0	13	IL-8	0.0134133	NA	NA	0	0	0
137	TP8	0	13	IP-10	0.053872	NA	NA	0	0	0
137	TP8	0	13	Lactoferrin	1071.14	NA	NA	0	0	0
137	TP8	0	13	Lysozyme	60552.1	NA	NA	0	0	0
137	TP10	0	13	CXCL1	0.0370709	0.464256	0.0798502	0	0	0
137	TP10	0	13	IL-8	0.0265174	0.464256	0.0571181	0	0	0
137	TP10	0	13	IP-10	0.0541365	0.464256	0.116609	0	0	0
137	TP10	0	13	Lactoferrin	1807.41	0.464256	3893.14	0	0	0
137	TP10	0	13	Lysozyme	807.286	0.464256	1738.88	0	0	0
137	TP13	0	13	CXCL1	0.0605323	0.347086	0.174401	1	0	0
137	TP13	0	13	IL-8	0.0317662	0.347086	0.0915225	1	0	0
137	TP13	0	13	IP-10	0.191777	0.347086	0.552535	1	0	0
137	TP13	0	13	Lactoferrin	1601.73	0.347086	4614.79	1	0	0
137	TP13	0	13	Lysozyme	7063.17	0.347086	20349.9	1	0	0
137	TP14	0	13	CXCL1	0.0330663	0.66307	0.0498685	0	0	0
137	TP14	0	13	IL-8	0.0165316	0.66307	0.0249319	0	0	0
137	TP14	0	13	IP-10	0.0737997	0.66307	0.1113	0	0	0
137	TP14	0	13	Lactoferrin	4861	0.66307	7331.05	0	0	0
137	TP14	0	13	Lysozyme	4525.4	0.66307	6824.92	0	0	0
138	TP11	0	15	CXCL1	0.050426	0.737844	0.0683423	0	0	0
138	TP11	0	15	IL-8	0.068687	0.737844	0.0930915	0	0	0
138	TP11	0	15	IP-10	0.111417	0.737844	0.151003	0	0	0
138	TP11	0	15	Lactoferrin	6516.65	0.737844	8832.01	0	0	0
138	TP11	0	15	Lysozyme	6304.13	0.737844	8543.98	0	0	0
138	TP12	0	15	CXCL1	0.232725	0.548463	0.424322	1	0	0
138	TP12	0	15	IL-8	0.0458478	0.548463	0.0835933	1	0	0
138	TP12	0	15	IP-10	0.950286	0.548463	1.73264	1	0	0
138	TP12	0	15	Lactoferrin	118.851	0.548463	216.698	1	0	0
138	TP12	0	15	Lysozyme	2428.25	0.548463	4427.37	1	0	0
138	TP14	0	15	CXCL1	0.013379	0.108436	0.123382	0	0	0
138	TP14	0	15	IL-8	0.00994665	0.108436	0.0917284	0	0	0
138	TP14	0	15	IP-10	0.0448122	0.108436	0.41326	0	0	0
138	TP14	0	15	Lactoferrin	205.808	0.108436	1897.97	0	0	0
138	TP14	0	15	Lysozyme	0	0.108436	0	0	0	0
139	TP8	0	10	CXCL1	0.0464627	0.442019	0.105115	0	0	0
139	TP8	0	10	IL-8	0.0297309	0.442019	0.0672615	0	0	0
139	TP8	0	10	IP-10	0.180257	0.442019	0.407803	0	0	0
139	TP8	0	10	Lactoferrin	23707.5	0.442019	53634.5	0	0	0
139	TP8	0	10	Lysozyme	1281.9	0.442019	2900.1	0	0	0
139	TP9	0	10	CXCL1	0.072119	0.45791	0.157496	1	0	0
139	TP9	0	10	IL-8	0.117789	0.45791	0.257233	1	0	0
139	TP9	0	10	IP-10	0.57351	0.45791	1.25245	1	0	0
139	TP9	0	10	Lactoferrin	33991.7	0.45791	74232.3	1	0	0
139	TP9	0	10	Lysozyme	8274.31	0.45791	18069.7	1	0	0
139	TP10	0	10	CXCL1	0.0363674	0.342052	0.106321	0	0	0
139	TP10	0	10	IL-8	0.0272965	0.342052	0.0798022	0	0	0
139	TP10	0	10	IP-10	0.121731	0.342052	0.355885	0	0	0
139	TP10	0	10	Lactoferrin	10507.4	0.342052	30718.6	0	0	0
139	TP10	0	10	Lysozyme	440.951	0.342052	1289.13	0	0	0
139	TP11	0	10	CXCL1	0.109691	0.400126	0.274142	0	0	0
139	TP11	0	10	IL-8	0.169212	0.400126	0.422897	0	0	0
139	TP11	0	10	IP-10	0.99993	0.400126	2.49904	0	0	0
139	TP11	0	10	Lactoferrin	35395.8	0.400126	88461.7	0	0	0
139	TP11	0	10	Lysozyme	3356.23	0.400126	8387.94	0	0	0
140	TP8	0	6	CXCL1	0.129503	0.890145	0.145485	1	0	0
140	TP8	0	6	IL-8	0.0235143	0.890145	0.0264162	1	0	0
140	TP8	0	6	IP-10	0.7909	0.890145	0.888507	1	0	0
140	TP8	0	6	Lactoferrin	20825	0.890145	23395	1	0	0
140	TP8	0	6	Lysozyme	149044	0.890145	167438	1	0	0
140	TP14	0	6	CXCL1	0.430616	0.848281	0.507633	0	0	0
140	TP14	0	6	IL-8	0.117748	0.848281	0.138808	0	0	0
140	TP14	0	6	IP-10	1.346	0.848281	1.58674	0	0	0
140	TP14	0	6	Lactoferrin	15135	0.848281	17841.9	0	0	0
140	TP14	0	6	Lysozyme	52336.3	0.848281	61696.9	0	0	0
141	TP3	1	10	CXCL1	0.0185327	0.149341	0.124096	0	0	0
141	TP3	1	10	IL-8	0.00261021	0.149341	0.0174781	0	0	0
141	TP3	1	10	IP-10	0.170722	0.149341	1.14317	0	0	0
141	TP3	1	10	Lactoferrin	0	0.149341	0	0	0	0
141	TP3	1	10	Lysozyme	2138.66	0.149341	14320.6	0	0	0
141	TP5	1	10	CXCL1	0.0381278	0.309982	0.123	1	0	0
141	TP5	1	10	IL-8	0.0143404	0.309982	0.0462622	1	0	0
141	TP5	1	10	IP-10	0.611908	0.309982	1.97401	1	0	0
141	TP5	1	10	Lactoferrin	10855.3	0.309982	35019	1	0	0
141	TP5	1	10	Lysozyme	1988.06	0.309982	6413.47	1	0	0
141	TP6	1	10	CXCL1	0.013862	0.191524	0.0723776	0	0	0
141	TP6	1	10	IL-8	0.00303862	0.191524	0.0158655	0	0	0
141	TP6	1	10	IP-10	0.118284	0.191524	0.617595	0	0	0
141	TP6	1	10	Lactoferrin	24475.1	0.191524	127791	0	0	0
141	TP6	1	10	Lysozyme	1746.66	0.191524	9119.78	0	0	0
141	TP7	1	10	CXCL1	0.137881	0.885226	0.155758	0	0	0
141	TP7	1	10	IL-8	0.048013	0.885226	0.0542381	0	0	0
141	TP7	1	10	IP-10	1.51204	0.885226	1.70809	0	0	0
141	TP7	1	10	Lactoferrin	53612.9	0.885226	60564.1	0	0	0
141	TP7	1	10	Lysozyme	3215.29	0.885226	3632.17	0	0	0
142	TP12	0	6	CXCL1	0.127354	0.400696	0.317831	1	0	0
142	TP12	0	6	IL-8	0.225588	0.400696	0.56299	1	0	0
142	TP12	0	6	IP-10	0.293746	0.400696	0.73309	1	0	0
142	TP12	0	6	Lactoferrin	2348.29	0.400696	5860.53	1	0	0
142	TP12	0	6	Lysozyme	6172.7	0.400696	15405	1	0	0
142	TP14	0	6	CXCL1	0.0455597	0.380467	0.119747	1	0	0
142	TP14	0	6	IL-8	0.0564393	0.380467	0.148342	1	0	0
142	TP14	0	6	IP-10	0.138442	0.380467	0.363873	1	0	0
142	TP14	0	6	Lactoferrin	5755.38	0.380467	15127.2	1	0	0
142	TP14	0	6	Lysozyme	2611.08	0.380467	6862.83	1	0	0
143	TP12	0	14	CXCL1	0.0448448	0.42912	0.104504	0	0	0
143	TP12	0	14	IL-8	0.0542492	0.42912	0.12642	0	0	0
143	TP12	0	14	IP-10	0.09871	0.42912	0.230029	0	0	0
143	TP12	0	14	Lactoferrin	114.927	0.42912	267.82	0	0	0
143	TP12	0	14	Lysozyme	4010.32	0.42912	9345.45	0	0	0
143	TP14	0	14	CXCL1	0.165057	0.717807	0.229946	1	0	0
143	TP14	0	14	IL-8	0.185774	0.717807	0.258808	1	0	0
143	TP14	0	14	IP-10	0.1432	0.717807	0.199497	1	0	0
143	TP14	0	14	Lactoferrin	13711.5	0.717807	19101.9	1	0	0
143	TP14	0	14	Lysozyme	26545.2	0.717807	36981	1	0	0
144	TP1	0	12	CXCL1	0.0188401	0.553494	0.0340385	1	0	0
144	TP1	0	12	IL-8	0.00351584	0.553494	0.00635208	1	0	0
144	TP1	0	12	IP-10	0.440817	0.553494	0.796427	1	0	0
144	TP1	0	12	Lactoferrin	1168.31	0.553494	2110.79	1	0	0
144	TP4	0	12	CXCL1	0.00551737	0.338926	0.016279	1	0	0
144	TP4	0	12	IL-8	0.00338538	0.338926	0.00998855	1	0	0
144	TP4	0	12	IP-10	0.232914	0.338926	0.687211	1	0	0
144	TP4	0	12	Lactoferrin	533.879	0.338926	1575.21	1	0	0
144	TP5	0	12	CXCL1	0.00516226	0.303096	0.0170317	0	0	0
144	TP5	0	12	IL-8	0.00182969	0.303096	0.00603666	0	0	0
144	TP5	0	12	IP-10	0.104666	0.303096	0.345323	0	0	0
144	TP5	0	12	Lactoferrin	2618.74	0.303096	8639.96	0	0	0
144	TP10	0	12	CXCL1	0.0519898	1.09073	0.047665	1	0	0
144	TP10	0	12	IL-8	0.0684993	1.09073	0.0628012	1	0	0
144	TP10	0	12	IP-10	8.68565	1.09073	7.96313	1	0	0
144	TP10	0	12	Lactoferrin	23731.5	1.09073	21757.4	1	0	0
144	TP11	0	12	CXCL1	0.14049	0.628019	0.223704	0	0	0
144	TP11	0	12	IL-8	0.0658991	0.628019	0.104932	0	0	0
144	TP11	0	12	IP-10	1.70205	0.628019	2.71019	0	0	0
144	TP11	0	12	Lactoferrin	2206.04	0.628019	3512.69	0	0	0
144	TP12	0	12	CXCL1	0.0264613	0.209735	0.126165	0	0	0
144	TP12	0	12	IL-8	0.0288285	0.209735	0.137452	0	0	0
144	TP12	0	12	IP-10	0.899563	0.209735	4.28905	0	0	0
144	TP12	0	12	Lactoferrin	5311.24	0.209735	25323.6	0	0	0
144	TP13	0	12	CXCL1	0.0764951	0.736122	0.103916	1	0	0
144	TP13	0	12	IL-8	0.0711736	0.736122	0.0966873	1	0	0
144	TP13	0	12	IP-10	3.0341	0.736122	4.12174	1	0	0
144	TP13	0	12	Lactoferrin	7387.29	0.736122	10035.4	1	0	0
145	TP7	0	10	CXCL1	0.618966	0.89216	0.693784	1	0	0
145	TP7	0	10	IL-8	2.31869	0.89216	2.59896	1	0	0
145	TP7	0	10	IP-10	1.51526	0.89216	1.69842	1	0	0
145	TP7	0	10	Lactoferrin	24540.1	0.89216	27506.4	1	0	0
145	TP7	0	10	Lysozyme	21876.8	0.89216	24521.1	1	0	0
145	TP10	0	10	CXCL1	0.139667	0.652932	0.213907	0	0	0
145	TP10	0	10	IL-8	0.815717	0.652932	1.24931	0	0	0
145	TP10	0	10	IP-10	0.152243	0.652932	0.233167	0	0	0
145	TP10	0	10	Lactoferrin	6416.12	0.652932	9826.62	0	0	0
145	TP10	0	10	Lysozyme	1964.48	0.652932	3008.7	0	0	0
145	TP12	0	10	CXCL1	0.0606289	0.286001	0.211988	1	0	0
145	TP12	0	10	IL-8	4.00178	0.286001	13.9922	1	0	0
145	TP12	0	10	IP-10	0.123587	0.286001	0.432121	1	0	0
145	TP12	0	10	Lactoferrin	4604.81	0.286001	16100.6	1	0	0
145	TP12	0	10	Lysozyme	5919.23	0.286001	20696.5	1	0	0
146	TP8	0	7	CXCL1	0.0908058	0.379342	0.239377	0	1	0
146	TP8	0	7	IL-8	0.0615136	0.379342	0.162159	0	1	0
146	TP8	0	7	IP-10	40	0.379342	105.446	0	1	0
146	TP8	0	7	Lactoferrin	7911.92	0.379342	20857	0	1	0
146	TP8	0	7	Lysozyme	53847.3	0.379342	141949	0	1	0
146	TP9	0	7	CXCL1	0.236909	1.06078	0.223334	0	1	1
146	TP9	0	7	IL-8	0.580765	1.06078	0.547489	0	1	1
146	TP9	0	7	IP-10	40	1.06078	37.7081	0	1	1
146	TP9	0	7	Lactoferrin	78206.3	1.06078	73725.3	0	1	1
146	TP9	0	7	Lysozyme	112793	1.06078	106330	0	1	1
147	TP11	0	13	CXCL1	0.343493	0.882529	0.389214	0	0	0
147	TP11	0	13	IL-8	2.09487	0.882529	2.37372	0	0	0
147	TP11	0	13	IP-10	0.829204	0.882529	0.939577	0	0	0
147	TP11	0	13	Lactoferrin	8114.6	0.882529	9194.7	0	0	0
147	TP11	0	13	Lysozyme	95220.6	0.882529	107895	0	0	0
147	TP14	0	13	CXCL1	0.213548	0.699313	0.305368	0	0	0
147	TP14	0	13	IL-8	1.62047	0.699313	2.31723	0	0	0
147	TP14	0	13	IP-10	0.473955	0.699313	0.677743	0	0	0
147	TP14	0	13	Lactoferrin	21313.8	0.699313	30478.2	0	0	0
147	TP14	0	13	Lysozyme	48649.4	0.699313	69567.4	0	0	0
148	TP11	0	12	CXCL1	0.11941	0.62664	0.190555	0	0	0
148	TP11	0	12	IL-8	1.49409	0.62664	2.38429	0	0	0
148	TP11	0	12	IP-10	0.0925738	0.62664	0.14773	0	0	0
148	TP11	0	12	Lactoferrin	6982.6	0.62664	11142.9	0	0	0
148	TP11	0	12	Lysozyme	2616.98	0.62664	4176.2	0	0	0
148	TP12	0	12	CXCL1	0.552964	0.997905	0.554125	1	0	0
148	TP12	0	12	IL-8	1.29676	0.997905	1.29948	1	0	0
148	TP12	0	12	IP-10	0.308023	0.997905	0.30867	1	0	0
148	TP12	0	12	Lactoferrin	183731	0.997905	184116	1	0	0
148	TP12	0	12	Lysozyme	8894.93	0.997905	8913.61	1	0	0
148	TP13	0	12	CXCL1	0.441943	1.3761	0.321155	0	0	0
148	TP13	0	12	IL-8	3.39878	1.3761	2.46986	0	0	0
148	TP13	0	12	IP-10	0.171813	1.3761	0.124854	0	0	0
148	TP13	0	12	Lactoferrin	56136.3	1.3761	40793.6	0	0	0
148	TP13	0	12	Lysozyme	4400.82	1.3761	3198.03	0	0	0
148	TP14	0	12	CXCL1	0.114922	0.950811	0.120867	0	0	0
148	TP14	0	12	IL-8	4.08176	0.950811	4.29293	0	0	0
148	TP14	0	12	IP-10	0.16543	0.950811	0.173989	0	0	0
148	TP14	0	12	Lactoferrin	23255.9	0.950811	24459	0	0	0
148	TP14	0	12	Lysozyme	2168.58	0.950811	2280.77	0	0	0
149	TP1	1	6	CXCL1	0.0284179	0.31457	0.0903386	0	0	0
149	TP1	1	6	IL-8	0.00333188	0.31457	0.0105918	0	0	0
149	TP1	1	6	IP-10	0.06797	0.31457	0.216072	0	0	0
149	TP1	1	6	Lactoferrin	0	0.31457	0	0	0	0
149	TP1	1	6	Lysozyme	9112.02	0.31457	28966.6	0	0	0
150	TP8	0	13	CXCL1	0.113768	0.815919	0.139436	1	0	0
150	TP8	0	13	IL-8	0.0486865	0.815919	0.0596708	1	0	0
150	TP8	0	13	IP-10	1.715	0.815919	2.10192	1	0	0
150	TP8	0	13	Lactoferrin	7852.54	0.815919	9624.16	1	0	0
150	TP8	0	13	Lysozyme	24317.9	0.815919	29804.3	1	0	0
150	TP9	0	13	CXCL1	0.0643172	0.769945	0.0835348	0	0	0
150	TP9	0	13	IL-8	0.0309039	0.769945	0.0401377	0	0	0
150	TP9	0	13	IP-10	0.1146	0.769945	0.148842	0	0	0
150	TP9	0	13	Lactoferrin	3044.92	0.769945	3954.72	0	0	0
150	TP9	0	13	Lysozyme	11030.5	0.769945	14326.4	0	0	0
151	TP9	0	7	CXCL1	0.165257	0.848499	0.194764	0	1	0
151	TP9	0	7	IL-8	1.38064	0.848499	1.62715	0	1	0
151	TP9	0	7	IP-10	0.0784451	0.848499	0.0924516	0	1	0
151	TP9	0	7	Lactoferrin	15116.8	0.848499	17815.9	0	1	0
151	TP9	0	7	Lysozyme	14197.8	0.848499	16732.9	0	1	0
151	TP12	0	7	CXCL1	0.111251	0.343875	0.323521	0	0	0
151	TP12	0	7	IL-8	0.224468	0.343875	0.652761	0	0	0
151	TP12	0	7	IP-10	0.0487584	0.343875	0.141791	0	0	0
151	TP12	0	7	Lactoferrin	1448.72	0.343875	4212.94	0	0	0
151	TP12	0	7	Lysozyme	4576.11	0.343875	13307.5	0	0	0
151	TP14	0	7	CXCL1	0.22772	0.321186	0.708996	0	0	0
151	TP14	0	7	IL-8	0.627057	0.321186	1.95232	0	0	0
151	TP14	0	7	IP-10	0.0836709	0.321186	0.260506	0	0	0
151	TP14	0	7	Lactoferrin	1656.61	0.321186	5157.77	0	0	0
151	TP14	0	7	Lysozyme	4148.38	0.321186	12915.8	0	0	0
152	TP1	1	15	CXCL1	0.0256491	0.644865	0.0397743	0	0	0
152	TP1	1	15	IL-8	0.00506014	0.644865	0.00784683	0	0	0
152	TP1	1	15	IP-10	0.2284	0.644865	0.354183	0	0	0
152	TP1	1	15	Lactoferrin	3793.79	0.644865	5883.07	0	0	0
152	TP1	1	15	Lysozyme	99157.1	0.644865	153764	0	0	0
153	TP6	0	8	CXCL1	0.0437337	0.695506	0.0628804	0	0	0
153	TP6	0	8	IL-8	0.0148351	0.695506	0.02133	0	0	0
153	TP6	0	8	IP-10	0.516792	0.695506	0.743045	0	0	0
153	TP6	0	8	Lactoferrin	49811.9	0.695506	71619.6	0	0	0
153	TP6	0	8	Lysozyme	21606.8	0.695506	31066.3	0	0	0
153	TP7	0	8	CXCL1	0.0107916	0.24448	0.0441409	1	0	0
153	TP7	0	8	IL-8	0.00135625	0.24448	0.00554751	1	0	0
153	TP7	0	8	IP-10	0.0224702	0.24448	0.0919103	1	0	0
153	TP7	0	8	Lactoferrin	0	0.24448	0	1	0	0
153	TP7	0	8	Lysozyme	10305.5	0.24448	42152.7	1	0	0
153	TP8	0	8	CXCL1	0.0480597	0.608346	0.0790006	0	0	0
153	TP8	0	8	IL-8	0.0180958	0.608346	0.029746	0	0	0
153	TP8	0	8	IP-10	0.126336	0.608346	0.207672	0	0	0
153	TP8	0	8	Lactoferrin	25376.4	0.608346	41713.8	0	0	0
153	TP8	0	8	Lysozyme	2620.99	0.608346	4308.39	0	0	0
153	TP12	0	8	CXCL1	0.042402	0.345321	0.12279	0	0	0
153	TP12	0	8	IL-8	0.0188452	0.345321	0.0545729	0	0	0
153	TP12	0	8	IP-10	0.15363	0.345321	0.444889	0	0	0
153	TP12	0	8	Lactoferrin	8529.3	0.345321	24699.6	0	0	0
153	TP12	0	8	Lysozyme	19975.8	0.345321	57847.1	0	0	0
153	TP14	0	8	CXCL1	0.041403	0.495589	0.0835429	0	0	1
153	TP14	0	8	IL-8	0.0173473	0.495589	0.0350033	0	0	1
153	TP14	0	8	IP-10	0.0996763	0.495589	0.201127	0	0	1
153	TP14	0	8	Lactoferrin	24652.1	0.495589	49743.1	0	0	1
153	TP14	0	8	Lysozyme	272.254	0.495589	549.355	0	0	1
154	TP7	0	13	CXCL1	0.0548781	0.408871	0.134219	0	0	0
154	TP7	0	13	IL-8	0.0184363	0.408871	0.0450909	0	0	0
154	TP7	0	13	IP-10	0.0531944	0.408871	0.130101	0	0	0
154	TP7	0	13	Lactoferrin	2787.01	0.408871	6816.36	0	0	0
154	TP7	0	13	Lysozyme	13746.4	0.408871	33620.3	0	0	0
154	TP8	0	13	CXCL1	0.0253665	0.167029	0.151869	1	0	0
154	TP8	0	13	IL-8	0.00896451	0.167029	0.0536705	1	0	0
154	TP8	0	13	IP-10	0.0334491	0.167029	0.20026	1	0	0
154	TP8	0	13	Lactoferrin	2108.06	0.167029	12621	1	0	0
154	TP8	0	13	Lysozyme	2371.68	0.167029	14199.3	1	0	0
154	TP10	0	13	CXCL1	0.0238548	0.645637	0.0369477	1	0	0
154	TP10	0	13	IL-8	0.00722047	0.645637	0.0111835	1	0	0
154	TP10	0	13	IP-10	0.0295248	0.645637	0.0457297	1	0	0
154	TP10	0	13	Lactoferrin	5053.71	0.645637	7827.47	1	0	0
154	TP10	0	13	Lysozyme	9362.43	0.645637	14501.1	1	0	0
154	TP12	0	13	CXCL1	0.0984071	0.380406	0.25869	0	0	0
154	TP12	0	13	IL-8	0.0468612	0.380406	0.123188	0	0	0
154	TP12	0	13	IP-10	0.154579	0.380406	0.406354	0	0	0
154	TP12	0	13	Lactoferrin	8174.12	0.380406	21487.9	0	0	0
154	TP12	0	13	Lysozyme	1209.69	0.380406	3180	0	0	0
154	TP13	0	13	CXCL1	0.0563747	0.379964	0.148368	1	0	0
154	TP13	0	13	IL-8	0.0127373	0.379964	0.0335225	1	0	0
154	TP13	0	13	IP-10	0.0371223	0.379964	0.0976995	1	0	0
154	TP13	0	13	Lactoferrin	4000.39	0.379964	10528.3	1	0	0
154	TP13	0	13	Lysozyme	4750.69	0.379964	12503	1	0	0
155	TP12	0	10	CXCL1	0.0496654	0.796913	0.0623222	0	0	0
155	TP12	0	10	IL-8	0.054323	0.796913	0.0681667	0	0	0
155	TP12	0	10	IP-10	0.6359	0.796913	0.797954	0	0	0
155	TP12	0	10	Lactoferrin	20675	0.796913	25943.9	0	0	0
155	TP12	0	10	Lysozyme	161349	0.796913	202467	0	0	0
155	TP14	0	10	CXCL1	0.153833	0.485368	0.316941	1	0	0
155	TP14	0	10	IL-8	0.201593	0.485368	0.41534	1	0	0
155	TP14	0	10	IP-10	1.037	0.485368	2.13652	1	0	0
155	TP14	0	10	Lactoferrin	22561	0.485368	46482.3	1	0	0
155	TP14	0	10	Lysozyme	44031	0.485368	90716.7	1	0	0
156	TP11	0	8	CXCL1	0.35478	0.562912	0.630258	1	0	0
156	TP11	0	8	IL-8	0.173045	0.562912	0.307411	1	0	0
156	TP11	0	8	IP-10	2.34226	0.562912	4.16097	1	0	0
156	TP11	0	8	Lactoferrin	3458.17	0.562912	6143.35	1	0	0
156	TP11	0	8	Lysozyme	4772.42	0.562912	8478.09	1	0	0
156	TP12	0	8	CXCL1	0.187005	0.807393	0.231615	0	0	0
156	TP12	0	8	IL-8	1.92859	0.807393	2.38867	0	0	0
156	TP12	0	8	IP-10	0.0287323	0.807393	0.0355864	0	0	0
156	TP12	0	8	Lactoferrin	14783.4	0.807393	18310.1	0	0	0
156	TP12	0	8	Lysozyme	11076.4	0.807393	13718.7	0	0	0
156	TP14	0	8	CXCL1	0.481635	0.57293	0.840652	0	0	0
156	TP14	0	8	IL-8	0.284425	0.57293	0.496439	0	0	0
156	TP14	0	8	IP-10	0.401143	0.57293	0.700159	0	0	0
156	TP14	0	8	Lactoferrin	3838.42	0.57293	6699.63	0	0	0
156	TP14	0	8	Lysozyme	2799.72	0.57293	4886.67	0	0	0
157	TP1	0	13	CXCL1	0.0105238	0.471499	0.0223199	0	0	0
157	TP1	0	13	IL-8	0.00809929	0.471499	0.0171778	0	0	0
157	TP1	0	13	IP-10	0.0691	0.471499	0.146554	0	0	0
157	TP1	0	13	Lactoferrin	6143.53	0.471499	13029.8	0	0	0
157	TP1	0	13	Lysozyme	17616	0.471499	37361.8	0	0	0
158	TP1	1	15	CXCL1	0.00624085	0.531856	0.0117341	0	0	0
158	TP1	1	15	IL-8	0.00106851	0.531856	0.00200903	0	0	0
158	TP1	1	15	IP-10	0.04379	0.531856	0.0823344	0	0	0
158	TP1	1	15	Lactoferrin	15798.7	0.531856	29704.8	0	0	0
158	TP1	1	15	Lysozyme	46424.8	0.531856	87288.4	0	0	0
159	TP9	0	7	CXCL1	0.136996	1.05374	0.13001	0	0	0
159	TP9	0	7	IL-8	0.0415259	1.05374	0.0394081	0	0	0
159	TP9	0	7	IP-10	0.622562	1.05374	0.590812	0	0	0
159	TP9	0	7	Lactoferrin	31551.3	1.05374	29942.2	0	0	0
159	TP9	0	7	Lysozyme	9195.53	1.05374	8726.58	0	0	0
159	TP12	0	7	CXCL1	0.199592	0.675857	0.295317	1	0	0
159	TP12	0	7	IL-8	0.128409	0.675857	0.189994	1	0	0
159	TP12	0	7	IP-10	0.31697	0.675857	0.46899	1	0	0
159	TP12	0	7	Lactoferrin	9972.09	0.675857	14754.7	1	0	0
159	TP12	0	7	Lysozyme	18895.6	0.675857	27958	1	0	0
160	TP11	0	13	CXCL1	0.243337	0.848238	0.286874	0	0	0
160	TP11	0	13	IL-8	0.236979	0.848238	0.279378	0	0	0
160	TP11	0	13	IP-10	40	0.848238	47.1566	0	0	0
160	TP11	0	13	Lactoferrin	51197	0.848238	60356.8	0	0	0
160	TP11	0	13	Lysozyme	17784.3	0.848238	20966.1	0	0	0
161	TP1	1	13	CXCL1	0.00637429	0.690325	0.00923375	0	0	0
161	TP1	1	13	IL-8	0.00274781	0.690325	0.00398045	0	0	0
161	TP1	1	13	IP-10	0.05737	0.690325	0.0831058	0	0	0
161	TP1	1	13	Lactoferrin	0	0.690325	0	0	0	0
161	TP1	1	13	Lysozyme	67699.7	0.690325	98069.4	0	0	0
162	TP2	1	9	CXCL1	0.0034653	0.280671	0.0123465	0	0	0
162	TP2	1	9	IL-8	0.00129192	0.280671	0.00460298	0	0	0
162	TP2	1	9	IP-10	0.130495	0.280671	0.464941	0	0	0
162	TP2	1	9	Lactoferrin	1582.13	0.280671	5636.96	0	0	0
162	TP2	1	9	Lysozyme	1037.96	0.280671	3698.13	0	0	0
162	TP6	1	9	CXCL1	0.0785095	0.31978	0.245511	0	0	0
162	TP6	1	9	IL-8	0.119532	0.31978	0.373796	0	0	0
162	TP6	1	9	IP-10	0.439978	0.31978	1.37588	0	0	0
162	TP6	1	9	Lactoferrin	925.066	0.31978	2892.82	0	0	0
162	TP6	1	9	Lysozyme	23389.3	0.31978	73142	0	0	0
162	TP7	1	9	CXCL1	0.0051648	0.172398	0.0299586	0	1	0
162	TP7	1	9	IL-8	0.0119363	0.172398	0.0692372	0	1	0
[truncated: 194 more rows]
